# Supplementary material for: Two Test Assembly Methods With Two Statistical Targets
Source: Front Psychol. 2022 Feb 11;13:786772. doi: 10.3389/fpsyg.2022.786772 (PMC8873185; doi:10.3389/fpsyg.2022.786772)
Supplement: Supplementary file 1 [file Data_Sheet_1.CSV]

	method	tcc	tic
1	MPD	0.681572708	0.906836951
2	MID	0.310249093	0.36259272
3	MPID	0.305766104	0.195788055
4	MIPD	0.372825008	0.343819207
5	MPD	0.429750192	0.42472931
6	MID	0.234599738	0.127810472
7	MPID	0.340685051	0.200922486
8	MIPD	0.143730046	0.151215561
9	MPD	0.06682947	0.111232433
10	MID	0.043905558	0.143819714
11	MPID	0.033454287	0.091301279
12	MIPD	0.044298571	0.169213915
13	MPD	0.394440382	0.484325067
14	MID	0.431835195	0.550305143
15	MPID	0.373844396	0.566932872
16	MIPD	0.439187916	0.542442677
17	MPD	0.07648142	0.369474343
18	MID	0.136907968	0.391244928
19	MPID	0.091584046	0.444365799
20	MIPD	0.079478328	0.371503335
21	MPD	0.679919929	0.510232223
22	MID	0.749558804	0.681057795
23	MPID	0.531978079	0.557723358
24	MIPD	0.41815828	0.476186481
25	MPD	0.236002862	0.293269366
26	MID	0.208379237	0.094635599
27	MPID	0.21499449	0.164667265
28	MIPD	0.206839741	0.244199111
29	MPD	0.279668095	0.741208905
30	MID	0.228206714	0.453945499
31	MPID	0.216905664	0.484220805
32	MIPD	0.187446246	0.491518467
33	MPD	0.298929343	0.334678232
34	MID	0.267884462	0.122614015
35	MPID	0.152227778	0.205003239
36	MIPD	0.164459545	0.160366783
37	MPD	0.236548065	0.190496991
38	MID	0.546135143	0.219337697
39	MPID	0.326176599	0.196039296
40	MIPD	0.312893757	0.139590625
41	MPD	0.093833781	0.436517526
42	MID	0.138781979	0.573527113
43	MPID	0.088602246	0.52050628
44	MIPD	0.05668871	0.526816726
45	MPD	0.268998835	0.375736405
46	MID	0.403228999	0.385676663
47	MPID	0.241826083	0.376701156
48	MIPD	0.225443636	0.353671847
49	MPD	0.11473029	0.507345091
50	MID	0.207924229	0.209418677
51	MPID	0.168156319	0.394046583
52	MIPD	0.078450852	0.295060245
53	MPD	0.208175256	0.281272901
54	MID	0.314528019	0.444570268
55	MPID	0.330488069	0.342796009
56	MIPD	0.141527873	0.368671341
57	MPD	0.403170337	0.514516114
58	MID	0.925873702	0.332632047
59	MPID	0.582117237	0.38038539
60	MIPD	0.431774063	0.287064404
61	MPD	0.165134235	0.232735308
62	MID	0.282654257	0.123211344
63	MPID	0.206301831	0.204024754
64	MIPD	0.196737635	0.196376474
65	MPD	0.211726285	0.421681958
66	MID	0.072520302	0.426646799
67	MPID	0.087153102	0.324372033
68	MIPD	0.075276825	0.408783597
69	MPD	0.218114758	0.445043922
70	MID	0.343744669	0.18087694
71	MPID	0.077878443	0.195304695
72	MIPD	0.081721968	0.176685533
73	MPD	0.188658111	0.2545726
74	MID	0.655153508	0.221146941
75	MPID	0.190642555	0.199586695
76	MIPD	0.170660139	0.233534611
77	MPD	0.595431687	0.346189525
78	MID	0.817364844	0.226604165
79	MPID	0.6549747	0.229591575
80	MIPD	0.564872781	0.188855593
81	MPD	0.228312263	0.377027848
82	MID	0.220244434	0.21769153
83	MPID	0.162290726	0.264143756
84	MIPD	0.248341834	0.230622302
85	MPD	0.202229009	0.134121992
86	MID	0.76438682	0.159706987
87	MPID	0.368099726	0.121454185
88	MIPD	0.282281996	0.068971585
89	MPD	0.298875641	0.495390152
90	MID	0.229348385	0.217401403
91	MPID	0.135723092	0.278463827
92	MIPD	0.114537175	0.247421645
93	MPD	0.273752848	0.392551193
94	MID	0.22569852	0.409567215
95	MPID	0.197807065	0.328692951
96	MIPD	0.099399853	0.183107576
97	MPD	0.136855952	0.249480682
98	MID	0.100859297	0.123141374
99	MPID	0.078980887	0.146511562
100	MIPD	0.101893117	0.211006956
101	MPD	0.188545582	0.448821407
102	MID	0.107180514	0.307756777
103	MPID	0.189408909	0.287263911
104	MIPD	0.221046471	0.271003895
105	MPD	0.18684698	0.250309755
106	MID	0.369729275	0.143115598
107	MPID	0.147303426	0.145549307
108	MIPD	0.083440959	0.134452373
109	MPD	0.080722564	0.329333266
110	MID	0.117754613	0.292470125
111	MPID	0.12363456	0.3070611
112	MIPD	0.101469452	0.227874691
113	MPD	0.350074396	0.569826569
114	MID	0.201546763	0.390886881
115	MPID	0.245304314	0.263158699
116	MIPD	0.336623797	0.397940446
117	MPD	0.080970933	0.20492588
118	MID	0.242579449	0.260112013
119	MPID	0.12930204	0.2274566
120	MIPD	0.11721979	0.123648749
121	MPD	0.105792556	0.263808467
122	MID	0.183640149	0.254421502
123	MPID	0.212835228	0.299930551
124	MIPD	0.046819594	0.24370981
125	MPD	0.455724009	0.456746775
126	MID	0.612829275	0.158193674
127	MPID	0.434145725	0.181649264
128	MIPD	0.348257843	0.305774722
129	MPD	0.183850446	0.251530677
130	MID	0.167787572	0.262904518
131	MPID	0.088037461	0.118604968
132	MIPD	0.262816584	0.206855306
133	MPD	0.140715319	0.165459815
134	MID	0.053204387	0.040874071
135	MPID	0.059131954	0.10284287
136	MIPD	0.123449523	0.117506025
137	MPD	0.07578431	0.495535713
138	MID	0.259341133	0.323729644
139	MPID	0.065382846	0.377949668
140	MIPD	0.203971543	0.376901215
141	MPD	0.160153548	0.287644736
142	MID	0.188061417	0.229206066
143	MPID	0.159196382	0.166013387
144	MIPD	0.183367987	0.174449343
145	MPD	0.238752749	0.556789002
146	MID	0.258590652	0.425373742
147	MPID	0.194426945	0.42073288
148	MIPD	0.14828772	0.424552473
149	MPD	0.144821618	0.197283149
150	MID	0.043392629	0.191200274
151	MPID	0.051910754	0.211195457
152	MIPD	0.062027484	0.317285646
153	MPD	0.252169206	0.244004878
154	MID	0.122794651	0.315625913
155	MPID	0.219695323	0.258201093
156	MIPD	0.195398585	0.304897345
157	MPD	0.325056102	0.493762705
158	MID	0.128698014	0.297570774
159	MPID	0.074231201	0.328621168
160	MIPD	0.139855152	0.235494381
161	MPD	0.125276447	0.45258708
162	MID	0.067601084	0.542285925
163	MPID	0.088844123	0.610432038
164	MIPD	0.075038801	0.48201474
165	MPD	0.100270322	0.425361912
166	MID	0.189222821	0.183114127
167	MPID	0.077694735	0.173794181
168	MIPD	0.099765599	0.242848047
169	MPD	0.167865222	0.605161525
170	MID	0.153488556	0.441744963
171	MPID	0.169558696	0.503142346
172	MIPD	0.074882392	0.506443564
173	MPD	0.131109273	0.227497333
174	MID	0.185416415	0.343541929
175	MPID	0.164160685	0.354082054
176	MIPD	0.111112375	0.260341151
177	MPD	0.178791759	0.217762363
178	MID	0.139978073	0.194857994
179	MPID	0.068348187	0.186230467
180	MIPD	0.085804744	0.177461313
181	MPD	0.734894476	0.670946307
182	MID	0.558698373	0.327412985
183	MPID	0.559402955	0.358978398
184	MIPD	0.398951377	0.376006022
185	MPD	0.255037059	0.374071881
186	MID	0.169873701	0.378473727
187	MPID	0.11219435	0.324029638
188	MIPD	0.087994243	0.369353308
189	MPD	0.066035234	0.515496438
190	MID	0.105517439	0.336107806
191	MPID	0.06385296	0.417280042
192	MIPD	0.164687413	0.333638748
193	MPD	0.371919364	0.308036369
194	MID	0.712706036	0.373682126
195	MPID	0.402774122	0.310608936
196	MIPD	0.344396835	0.257744648
197	MPD	0.216267664	0.315042711
198	MID	0.43199399	0.3833395
199	MPID	0.108599756	0.29889373
200	MIPD	0.293525252	0.269193547
201	MPD	0.058359305	0.162160925
202	MID	0.160890006	0.151420865
203	MPID	0.082271287	0.106847944
204	MIPD	0.205062418	0.142137459
205	MPD	0.176941891	0.300862344
206	MID	0.174973098	0.453716296
207	MPID	0.238443786	0.460581977
208	MIPD	0.137427296	0.468358809
209	MPD	0.243389919	0.479939498
210	MID	0.134461286	0.271410761
211	MPID	0.141538534	0.271462635
212	MIPD	0.072031504	0.195866421
213	MPD	0.142494115	0.345827643
214	MID	0.096945567	0.128865084
215	MPID	0.091301479	0.199923461
216	MIPD	0.079379883	0.059815687
217	MPD	0.155912162	0.323804092
218	MID	0.20708198	0.340591141
219	MPID	0.221937417	0.336749365
220	MIPD	0.211572742	0.315915403
221	MPD	0.259966951	0.584195653
222	MID	0.309134641	0.92442917
223	MPID	0.234410082	0.62501233
224	MIPD	0.258789084	0.789504955
225	MPD	0.246793434	0.313233984
226	MID	0.500799514	0.423553514
227	MPID	0.382520403	0.370744579
228	MIPD	0.281788704	0.340731722
229	MPD	0.245948897	0.213826429
230	MID	0.357798042	0.155837341
231	MPID	0.154128272	0.079226868
232	MIPD	0.14281253	0.122358426
233	MPD	0.306205673	0.45371538
234	MID	0.193324142	0.22717237
235	MPID	0.198955051	0.168429616
236	MIPD	0.165104186	0.1562458
237	MPD	0.165584411	0.417878866
238	MID	0.070020818	0.258463185
239	MPID	0.129046803	0.271381732
240	MIPD	0.065833361	0.119441351
241	MPD	0.065254064	0.208143534
242	MID	0.347082844	0.278312695
243	MPID	0.145654902	0.285382251
244	MIPD	0.113160258	0.218430925
245	MPD	0.170055618	0.415612438
246	MID	0.168757778	0.139980616
247	MPID	0.269406767	0.217353595
248	MIPD	0.212404626	0.125157403
249	MPD	0.194338831	0.249861972
250	MID	0.223551477	0.243541765
251	MPID	0.09484967	0.157827369
252	MIPD	0.201362274	0.233318031
253	MPD	0.104801849	0.235063144
254	MID	0.130546317	0.212438821
255	MPID	0.080705398	0.136668372
256	MIPD	0.149832082	0.114247471
257	MPD	0.462148986	0.887873589
258	MID	0.334947044	0.694606612
259	MPID	0.511289875	0.767547599
260	MIPD	0.56919356	0.785972134
261	MPD	0.235386106	0.418323684
262	MID	0.251577477	0.395584748
263	MPID	0.233364608	0.37215216
264	MIPD	0.234169985	0.444118362
265	MPD	0.159258268	0.291115099
266	MID	0.200896331	0.296363329
267	MPID	0.183386388	0.235834301
268	MIPD	0.151501009	0.245253371
269	MPD	0.314393344	0.218507109
270	MID	0.218325541	0.229451275
271	MPID	0.282231118	0.178093103
272	MIPD	0.143636638	0.254639816
273	MPD	0.131669236	0.343317834
274	MID	0.074733972	0.132561451
275	MPID	0.228991577	0.134298795
276	MIPD	0.049193467	0.121878541
277	MPD	0.07691889	0.271967514
278	MID	0.058847461	0.378403998
279	MPID	0.079895368	0.315308485
280	MIPD	0.068553987	0.372257849
281	MPD	0.286589289	0.411352817
282	MID	0.483041759	0.457977935
283	MPID	0.291666082	0.354409301
284	MIPD	0.306931726	0.403408115
285	MPD	0.163531569	0.524748153
286	MID	0.25899283	0.296677106
287	MPID	0.115915239	0.27824398
288	MIPD	0.147117103	0.337077079
289	MPD	0.42134816	0.263154135
290	MID	1.469194024	0.242195549
291	MPID	0.685087899	0.147945288
292	MIPD	0.520815789	0.140831834
293	MPD	0.160518484	0.271289784
294	MID	0.242756971	0.123933774
295	MPID	0.081191441	0.111569153
296	MIPD	0.087245252	0.106453035
297	MPD	0.151185013	0.175402427
298	MID	0.088694484	0.120663845
299	MPID	0.085796169	0.203009213
300	MIPD	0.133761882	0.126800428
301	MPD	0.244614071	0.168956117
302	MID	0.138511314	0.1750792
303	MPID	0.07305739	0.110046241
304	MIPD	0.063517832	0.104794173
305	MPD	0.296548022	0.428054625
306	MID	0.19970289	0.258192394
307	MPID	0.211795582	0.223937521
308	MIPD	0.456880241	0.235430121
309	MPD	0.609119503	0.510483776
310	MID	0.926836964	0.233008581
311	MPID	0.499588876	0.300832645
312	MIPD	0.525552602	0.308017932
313	MPD	0.462104728	0.979935369
314	MID	0.430094757	0.560355442
315	MPID	0.325785378	0.670213129
316	MIPD	0.17344092	0.525558211
317	MPD	0.177814566	0.281413542
318	MID	0.152544841	0.286773875
319	MPID	0.096854789	0.219051939
320	MIPD	0.096563224	0.187502335
321	MPD	0.14368494	0.192796627
322	MID	0.091097625	0.169839752
323	MPID	0.257819696	0.219258946
324	MIPD	0.141692441	0.173369436
325	MPD	0.203061876	0.351913052
326	MID	0.563884155	0.217021241
327	MPID	0.401032327	0.213111228
328	MIPD	0.228878933	0.269581004
329	MPD	0.083163923	0.59297402
330	MID	0.055735153	0.708897695
331	MPID	0.075259748	0.356971193
332	MIPD	0.06606925	0.579710558
333	MPD	0.213924349	1.039829107
334	MID	0.350326423	1.417539254
335	MPID	0.091938849	1.133034809
336	MIPD	0.243297196	1.264444405
337	MPD	0.537074473	0.238750455
338	MID	0.156743634	0.170623801
339	MPID	0.382488511	0.145002097
340	MIPD	0.414418351	0.180003309
341	MPD	0.268113623	0.435072649
342	MID	0.10175163	0.25282293
343	MPID	0.171585593	0.288684062
344	MIPD	0.090370332	0.276620052
345	MPD	0.162882721	0.359585983
346	MID	0.534085345	0.266807697
347	MPID	0.111740383	0.222240251
348	MIPD	0.189413783	0.374424943
349	MPD	0.035626054	0.152994744
350	MID	0.217603971	0.144036484
351	MPID	0.19662894	0.161024384
352	MIPD	0.146097791	0.12484116
353	MPD	0.103499607	0.310173794
354	MID	0.13556373	0.381243563
355	MPID	0.142704592	0.39892532
356	MIPD	0.284303158	0.429173627
357	MPD	0.265909788	0.464148985
358	MID	0.144617802	0.348496201
359	MPID	0.206708711	0.250052966
360	MIPD	0.250037618	0.375394694
361	MPD	0.371007191	0.471283053
362	MID	0.476202002	0.42894341
363	MPID	0.295317655	0.354772555
364	MIPD	0.211168709	0.29890584
365	MPD	0.120311865	0.370377436
366	MID	0.084450648	0.331951132
367	MPID	0.215150098	0.304599978
368	MIPD	0.142164045	0.336119711
369	MPD	0.164005506	0.242476272
370	MID	0.217240913	0.289513457
371	MPID	0.113181112	0.208508065
372	MIPD	0.234920409	0.350674576
373	MPD	0.86360281	0.725945317
374	MID	0.645091663	0.146850585
375	MPID	0.830075106	0.345279022
376	MIPD	0.552676522	0.148640734
377	MPD	0.342656147	0.299326078
378	MID	0.362009296	0.246389012
379	MPID	0.179038219	0.167718003
380	MIPD	0.407992877	0.181936685
381	MPD	0.38193765	0.172610885
382	MID	0.344891686	0.163278084
383	MPID	0.346901984	0.111361924
384	MIPD	0.238608495	0.202098492
385	MPD	0.026138926	0.128594518
386	MID	0.182015801	0.191636984
387	MPID	0.085621524	0.152071279
388	MIPD	0.163171052	0.206857177
389	MPD	0.482631965	0.228790091
390	MID	1.006836276	0.475993563
391	MPID	0.626121047	0.282642745
392	MIPD	0.773750738	0.351838852
393	MPD	0.178598693	0.666460325
394	MID	0.138695407	0.452759137
395	MPID	0.19227747	0.376759522
396	MIPD	0.196966416	0.491009572
397	MPD	0.177363475	0.305094172
398	MID	0.264161246	0.093322883
399	MPID	0.18338587	0.108712426
400	MIPD	0.088472656	0.183401158
401	MPD	0.205168276	0.418199202
402	MID	0.111060751	0.430302938
403	MPID	0.2355271	0.372355711
404	MIPD	0.160316608	0.318022512
405	MPD	0.674182881	0.621993599
406	MID	0.641137655	0.182976652
407	MPID	0.435059796	0.185751711
408	MIPD	0.378240984	0.176012388
409	MPD	0.14315332	0.168222122
410	MID	0.217928731	0.190045125
411	MPID	0.246473777	0.11515905
412	MIPD	0.144873064	0.134677441
413	MPD	0.147058633	0.202518205
414	MID	0.243086524	0.110244397
415	MPID	0.116378218	0.136675792
416	MIPD	0.226608145	0.09790724
417	MPD	0.202455815	0.386022227
418	MID	0.437153948	0.12050094
419	MPID	0.117549059	0.214131547
420	MIPD	0.200419861	0.134897019
421	MPD	0.127399284	0.197321639
422	MID	0.338242399	0.190278997
423	MPID	0.201970542	0.198159242
424	MIPD	0.211155871	0.201314158
425	MPD	0.200926015	0.498190088
426	MID	0.430409338	0.4101792
427	MPID	0.396493657	0.706065608
428	MIPD	0.349083538	0.458070538
429	MPD	0.483737826	0.435450967
430	MID	0.337561833	0.096718813
431	MPID	0.222239297	0.163559128
432	MIPD	0.311952113	0.128014824
433	MPD	0.048904473	0.164274605
434	MID	0.270826739	0.112427695
435	MPID	0.08471915	0.162170493
436	MIPD	0.144216611	0.155205694
437	MPD	0.107172343	0.304480808
438	MID	0.109020086	0.214335164
439	MPID	0.121531109	0.278276862
440	MIPD	0.052330798	0.222240375
441	MPD	0.270067077	0.571666513
442	MID	0.154909732	0.131941108
443	MPID	0.05315512	0.170968696
444	MIPD	0.200947122	0.129209862
445	MPD	0.440797431	0.533018389
446	MID	0.474245579	0.425169035
447	MPID	0.376880254	0.447427157
448	MIPD	0.504664955	0.519600818
449	MPD	0.135255709	0.186168594
450	MID	0.103571609	0.444710828
451	MPID	0.054079529	0.266043254
452	MIPD	0.079977217	0.367805988
453	MPD	0.248203683	0.362260048
454	MID	0.149904409	0.048559347
455	MPID	0.162507766	0.226596688
456	MIPD	0.149894201	0.113629915
457	MPD	0.15283108	0.356630062
458	MID	0.176894918	0.251674384
459	MPID	0.082587295	0.217089309
460	MIPD	0.10248747	0.245580705
461	MPD	0.080937805	0.115253188
462	MID	0.088677378	0.289478349
463	MPID	0.10302369	0.171558309
464	MIPD	0.22817027	0.212466744
465	MPD	0.396116077	1.049952255
466	MID	0.419792837	0.854514642
467	MPID	0.35416498	0.870163206
468	MIPD	0.40955558	0.789424894
469	MPD	0.14986726	0.395513628
470	MID	0.339724231	0.249271329
471	MPID	0.188315095	0.194083436
472	MIPD	0.230463559	0.15563432
473	MPD	0.460467269	1.214388671
474	MID	0.208442981	0.675177727
475	MPID	0.228682759	0.662440454
476	MIPD	0.31210508	0.803093333
477	MPD	0.077851587	0.263148565
478	MID	0.181189447	0.308573231
479	MPID	0.143585887	0.229661807
480	MIPD	0.154634987	0.370557438
481	MPD	0.09657207	0.343403783
482	MID	0.076322956	0.357739022
483	MPID	0.122440518	0.295650637
484	MIPD	0.081717721	0.240029197
485	MPD	0.243031034	0.330746189
486	MID	0.197809037	0.287406851
487	MPID	0.124592898	0.280894932
488	MIPD	0.319081437	0.259950227
489	MPD	0.129600518	0.238435542
490	MID	0.535855628	0.191240747
491	MPID	0.126080146	0.224230819
492	MIPD	0.228356592	0.168063433
493	MPD	0.064399078	0.111266262
494	MID	0.063157005	0.182980044
495	MPID	0.059775047	0.178445249
496	MIPD	0.093918533	0.281812947
497	MPD	0.227709503	0.242328111
498	MID	0.110260426	0.240713749
499	MPID	0.146594483	0.229364513
500	MIPD	0.145136291	0.161015064
501	MPD	0.524536574	0.468873264
502	MID	0.243294113	0.276390233
503	MPID	0.179936149	0.298411636
504	MIPD	0.296464676	0.221135882
505	MPD	0.248860418	0.149280359
506	MID	0.797595137	0.21736143
507	MPID	0.35550438	0.229736802
508	MIPD	0.480867758	0.305644181
509	MPD	0.062068793	0.511652259
510	MID	0.201286218	0.592524873
511	MPID	0.117419594	0.713243916
512	MIPD	0.156656035	0.538297157
513	MPD	0.073098228	0.095621463
514	MID	0.124954772	0.230610086
515	MPID	0.094260951	0.178360027
516	MIPD	0.082281918	0.147074251
517	MPD	0.242860062	0.452902003
518	MID	0.252516372	0.443346066
519	MPID	0.156625214	0.397428726
520	MIPD	0.188607582	0.312526719
521	MPD	0.203469753	0.727214466
522	MID	0.174929287	0.462013885
523	MPID	0.176697861	0.415387577
524	MIPD	0.126054029	0.642605403
525	MPD	0.139559698	0.160345235
526	MID	0.157054219	0.16156341
527	MPID	0.029759214	0.11015208
528	MIPD	0.056656442	0.134923347
529	MPD	0.062642358	0.169855015
530	MID	0.103550793	0.269753368
531	MPID	0.131581183	0.197797539
532	MIPD	0.159586897	0.247777966
533	MPD	0.221384675	0.384253261
534	MID	0.080253451	0.180372489
535	MPID	0.201747891	0.227169209
536	MIPD	0.205018801	0.215850832
537	MPD	0.108270346	0.334619314
538	MID	0.162565559	0.299912853
539	MPID	0.084733215	0.216774814
540	MIPD	0.07716042	0.182084819
541	MPD	0.114760631	0.390316706
542	MID	0.249075641	0.26262716
543	MPID	0.17676619	0.417138231
544	MIPD	0.201714167	0.266687525
545	MPD	0.382000133	0.419223047
546	MID	0.235854053	0.115099722
547	MPID	0.165455375	0.19311916
548	MIPD	0.21590281	0.219374712
549	MPD	0.155471557	0.416690579
550	MID	0.113241205	0.529443587
551	MPID	0.096596091	0.354749557
552	MIPD	0.093535468	0.336553673
553	MPD	0.218831149	0.269136197
554	MID	0.13834114	0.191064523
555	MPID	0.116206765	0.198284024
556	MIPD	0.269920655	0.202890485
557	MPD	0.200379584	0.389544438
558	MID	0.294551303	0.339001337
559	MPID	0.182230518	0.399705449
560	MIPD	0.151896199	0.333123007
561	MPD	0.143310238	0.306579757
562	MID	0.185914128	0.297658099
563	MPID	0.117897261	0.196099329
564	MIPD	0.110365571	0.26053184
565	MPD	0.501511475	0.551164779
566	MID	0.538741086	0.30068062
567	MPID	0.48738944	0.468431566
568	MIPD	0.225144549	0.263367788
569	MPD	0.114521645	0.152893897
570	MID	0.150623928	0.343068222
571	MPID	0.053882582	0.233776922
572	MIPD	0.056859876	0.220880913
573	MPD	0.242792404	0.531573276
574	MID	0.334305927	0.491353302
575	MPID	0.19762332	0.542395042
576	MIPD	0.154609715	0.518415473
577	MPD	0.315407022	0.309504743
578	MID	0.816458536	0.52499309
579	MPID	0.480908243	0.368183138
580	MIPD	0.5432657	0.447283868
581	MPD	0.135940575	0.690100875
582	MID	0.224215792	0.430860867
583	MPID	0.109597752	0.568908028
584	MIPD	0.203581498	0.517474162
585	MPD	0.150107244	0.180619228
586	MID	0.636301585	0.151280202
587	MPID	0.207580984	0.126737753
588	MIPD	0.340228896	0.123850711
589	MPD	0.173416005	0.373405313
590	MID	0.185183	0.31754205
591	MPID	0.154704822	0.239110246
592	MIPD	0.10741915	0.218094466
593	MPD	0.794491838	1.17309521
594	MID	0.407727768	0.849653013
595	MPID	0.482388457	0.847499005
596	MIPD	0.6069272	0.823074187
597	MPD	0.17590789	0.55943338
598	MID	0.285278252	0.316162945
599	MPID	0.140550858	0.212240878
600	MIPD	0.133680266	0.270698387
601	MPD	1.216940501	0.722979699
602	MID	0.553911241	0.172854559
603	MPID	0.688558423	0.335770533
604	MIPD	0.670817339	0.342919026
605	MPD	0.230439764	0.267995586
606	MID	0.171473725	0.17783074
607	MPID	0.105655851	0.12143598
608	MIPD	0.261999062	0.182249144
609	MPD	0.052102578	0.133761909
610	MID	0.294515858	0.124736481
611	MPID	0.079383782	0.096075716
612	MIPD	0.089208523	0.091465392
613	MPD	0.893535299	0.684328859
614	MID	1.110734791	0.519926724
615	MPID	0.834982022	0.475537361
616	MIPD	1.008471729	0.547719333
617	MPD	0.347806253	0.269179258
618	MID	0.219659715	0.122476971
619	MPID	0.220019424	0.131076124
620	MIPD	0.230357593	0.169538317
621	MPD	0.313373636	0.427646571
622	MID	0.500153624	0.437584951
623	MPID	0.138245588	0.349466148
624	MIPD	0.258521439	0.416368567
625	MPD	0.322728021	0.450137254
626	MID	0.299186025	0.276107121
627	MPID	0.2401773	0.238962468
628	MIPD	0.497016272	0.335792089
629	MPD	0.35168282	0.627483713
630	MID	0.234936064	0.53361074
631	MPID	0.368110915	0.666332293
632	MIPD	0.304497368	0.427436655
633	MPD	0.262885862	0.352062505
634	MID	0.218924217	0.310492416
635	MPID	0.196204802	0.249566268
636	MIPD	0.21248612	0.210816997
637	MPD	0.143649328	0.403159026
638	MID	0.265002732	0.341804877
639	MPID	0.070724774	0.299170222
640	MIPD	0.090812911	0.178679734
641	MPD	0.029791339	0.253604364
642	MID	0.280047241	0.351354151
643	MPID	0.093742225	0.348888963
644	MIPD	0.067650317	0.242838919
645	MPD	0.143427111	0.337798929
646	MID	0.040874123	0.23442089
647	MPID	0.054174798	0.191652913
648	MIPD	0.053541411	0.25553709
649	MPD	0.30770135	0.738725027
650	MID	0.199254728	0.172638302
651	MPID	0.099783038	0.248576832
652	MIPD	0.135062973	0.209842048
653	MPD	0.150162966	0.32065997
654	MID	0.149290314	0.441743032
655	MPID	0.05207664	0.431853616
656	MIPD	0.13377216	0.455828572
657	MPD	0.109726759	0.298492336
658	MID	0.117461742	0.335041214
659	MPID	0.142874435	0.228423945
660	MIPD	0.069869179	0.220417274
661	MPD	0.088783295	0.187320214
662	MID	0.362763802	0.318396823
663	MPID	0.07117978	0.305719594
664	MIPD	0.159235666	0.259161078
665	MPD	0.14920151	0.202368057
666	MID	0.083201787	0.283608317
667	MPID	0.122124844	0.244625483
668	MIPD	0.081421649	0.246746677
669	MPD	0.776464794	0.531137484
670	MID	0.490838922	0.308591479
671	MPID	0.328514757	0.32840823
672	MIPD	0.484013841	0.314065026
673	MPD	0.092888759	0.417652747
674	MID	0.284622779	0.489878577
675	MPID	0.143985496	0.416375433
676	MIPD	0.149621842	0.414694078
677	MPD	0.179418706	0.435044483
678	MID	0.358568113	0.250778176
679	MPID	0.264442817	0.349313258
680	MIPD	0.159081986	0.275456868
681	MPD	0.168215311	0.500030386
682	MID	0.287959817	0.163079933
683	MPID	0.160410816	0.142801205
684	MIPD	0.133006627	0.105484357
685	MPD	0.320398476	0.410201854
686	MID	0.191083892	0.196397245
687	MPID	0.064778914	0.100826117
688	MIPD	0.07251935	0.130633265
689	MPD	0.172038542	0.21713596
690	MID	0.026840897	0.169121176
691	MPID	0.171005053	0.181339531
692	MIPD	0.138320908	0.144245726
693	MPD	0.085037766	0.220901216
694	MID	0.588782779	0.173234373
695	MPID	0.230964715	0.096756818
696	MIPD	0.263604979	0.135822909
697	MPD	0.199413582	0.63939761
698	MID	0.287016126	0.425321786
699	MPID	0.141983006	0.285237941
700	MIPD	0.270302609	0.448128718
701	MPD	0.031762526	0.236268163
702	MID	0.101025267	0.252396959
703	MPID	0.031055441	0.178100347
704	MIPD	0.066824986	0.17515453
705	MPD	0.172630113	0.338939017
706	MID	0.124621238	0.279252596
707	MPID	0.152877875	0.468302144
708	MIPD	0.124298892	0.27342372
709	MPD	0.075435606	0.2162228
710	MID	0.076021778	0.202073121
711	MPID	0.086503782	0.149426925
712	MIPD	0.051660264	0.210487873
713	MPD	0.107716456	0.465754792
714	MID	0.164986463	0.240982528
715	MPID	0.095983285	0.283784919
716	MIPD	0.094211473	0.243814913
717	MPD	0.094191889	0.147379649
718	MID	0.16906731	0.235593279
719	MPID	0.070272135	0.159494507
720	MIPD	0.128816531	0.195392464
721	MPD	0.088078077	0.314912553
722	MID	0.19582766	0.325872561
723	MPID	0.069039209	0.260326472
724	MIPD	0.033955129	0.246575357
725	MPD	0.365976976	0.409632086
726	MID	0.087606742	0.285150065
727	MPID	0.138953986	0.187907347
728	MIPD	0.172293355	0.184853709
729	MPD	0.408130102	0.51763564
730	MID	0.863530995	0.598643084
731	MPID	0.419315452	0.354968946
732	MIPD	0.368242879	0.46161175
733	MPD	0.198878809	0.304690223
734	MID	0.372946955	0.221813813
735	MPID	0.221120954	0.231008155
736	MIPD	0.248129	0.253517433
737	MPD	0.231863996	0.375018666
738	MID	0.160899623	0.322790843
739	MPID	0.183424736	0.310250831
740	MIPD	0.267324873	0.265051199
741	MPD	0.4515438	0.3611668
742	MID	0.172472801	0.055375262
743	MPID	0.191445638	0.143646302
744	MIPD	0.351736855	0.124162651
745	MPD	0.289759626	0.497399424
746	MID	0.321611462	0.323580424
747	MPID	0.340795595	0.37830031
748	MIPD	0.33325051	0.361875384
749	MPD	0.050647084	0.260297639
750	MID	0.124785975	0.242158285
751	MPID	0.162425399	0.194878191
752	MIPD	0.082801702	0.198248986
753	MPD	0.059758385	0.10345531
754	MID	0.102019061	0.28061233
755	MPID	0.108626657	0.266296712
756	MIPD	0.045939126	0.194110342
757	MPD	0.160998223	0.33523609
758	MID	0.139311071	0.15124124
759	MPID	0.070158608	0.128995347
760	MIPD	0.238449308	0.166470382
761	MPD	0.155116841	0.500672632
762	MID	0.147512684	0.280389119
763	MPID	0.1784584	0.356757847
764	MIPD	0.133581609	0.258745254
765	MPD	0.132619562	0.226562136
766	MID	0.302754457	0.130234737
767	MPID	0.151458037	0.128560179
768	MIPD	0.159513385	0.116439742
769	MPD	0.126310775	0.151470406
770	MID	0.122235743	0.122094067
771	MPID	0.08645618	0.099514029
772	MIPD	0.135911611	0.112411877
773	MPD	0.087140961	0.202051867
774	MID	0.158995879	0.202166757
775	MPID	0.176609809	0.208829566
776	MIPD	0.130663113	0.200553242
777	MPD	0.063345882	0.267629898
778	MID	0.209978242	0.417162447
779	MPID	0.12312866	0.258703619
780	MIPD	0.164401265	0.247970778
781	MPD	0.188541381	0.293228976
782	MID	0.101369848	0.24058057
783	MPID	0.200186855	0.246429296
784	MIPD	0.054395263	0.20614885
785	MPD	0.436906449	0.648905832
786	MID	0.723936865	0.406900916
787	MPID	0.367498263	0.377246055
788	MIPD	0.583163027	0.44780222
789	MPD	0.074112764	0.33470815
790	MID	0.178106034	0.396008705
791	MPID	0.166362151	0.329987052
792	MIPD	0.1091085	0.337984543
793	MPD	0.193506201	0.281783153
794	MID	0.11380214	0.193031254
795	MPID	0.174843442	0.267070273
796	MIPD	0.15161876	0.200076136
797	MPD	0.199988512	0.158258474
798	MID	0.552088873	0.27379741
799	MPID	0.326101697	0.266684233
800	MIPD	0.25498975	0.206036826
801	MPD	0.13894848	0.161442377
802	MID	0.201229966	0.105240812
803	MPID	0.116519597	0.13824806
804	MIPD	0.156619403	0.144535299
805	MPD	0.130179339	0.348087762
806	MID	0.092863218	0.30328124
807	MPID	0.165673988	0.377124037
808	MIPD	0.105193509	0.324380781
809	MPD	0.181417157	0.327027504
810	MID	0.220491627	0.226584207
811	MPID	0.227095737	0.276152537
812	MIPD	0.077745511	0.21951856
813	MPD	0.150987525	0.446520899
814	MID	0.294987142	0.333599364
815	MPID	0.115890542	0.457276719
816	MIPD	0.078222572	0.295899316
817	MPD	0.258263091	0.518052144
818	MID	0.359535433	0.443115298
819	MPID	0.214112381	0.482543861
820	MIPD	0.248442189	0.403209932
821	MPD	0.130789419	0.463838449
822	MID	0.103914103	0.333897476
823	MPID	0.171603483	0.251608163
824	MIPD	0.111418294	0.321596763
825	MPD	0.107284348	0.238916074
826	MID	0.098226557	0.183896687
827	MPID	0.116264307	0.152269672
828	MIPD	0.045903432	0.182914819
829	MPD	0.383008882	0.388048792
830	MID	0.252822979	0.186212037
831	MPID	0.355869845	0.127798541
832	MIPD	0.184233567	0.190656794
833	MPD	0.047868517	0.415468827
834	MID	0.152177025	0.40265092
835	MPID	0.090482904	0.329933479
836	MIPD	0.149864618	0.499987729
837	MPD	0.171594635	0.966782352
838	MID	0.133420774	1.220085142
839	MPID	0.111759616	1.037133902
840	MIPD	0.129800339	0.963430992
841	MPD	0.319574734	0.284223946
842	MID	0.258185737	0.098659454
843	MPID	0.3730246	0.177044829
844	MIPD	0.252259711	0.123471886
845	MPD	0.272418158	0.236642085
846	MID	0.225799557	0.195032701
847	MPID	0.270546305	0.241731851
848	MIPD	0.187683934	0.191768924
849	MPD	0.357495459	0.998392285
850	MID	0.377763594	0.477564279
851	MPID	0.317992737	0.569643302
852	MIPD	0.209780774	0.582964055
853	MPD	0.111725743	0.453012793
854	MID	0.189795548	0.283313405
855	MPID	0.129733377	0.288690308
856	MIPD	0.310916184	0.349136799
857	MPD	0.418289946	0.813942316
858	MID	0.146723605	0.199643127
859	MPID	0.152010818	0.302571387
860	MIPD	0.297533632	0.281878999
861	MPD	0.24642112	0.609799968
862	MID	0.284722101	0.991485966
863	MPID	0.297073004	0.88564827
864	MIPD	0.389938562	0.828101684
865	MPD	0.154234054	0.308106054
866	MID	0.245482144	0.316617079
867	MPID	0.144893783	0.299132747
868	MIPD	0.103389844	0.279706467
869	MPD	0.105519213	0.303648493
870	MID	0.050197614	0.179797297
871	MPID	0.087959626	0.20872627
872	MIPD	0.1017551	0.174794191
873	MPD	0.197400013	0.228939328
874	MID	0.096265579	0.174003213
875	MPID	0.241371046	0.218365182
876	MIPD	0.191664432	0.212592233
877	MPD	0.300627832	0.319671627
878	MID	0.338721961	0.149818532
879	MPID	0.097445692	0.132775851
880	MIPD	0.130521941	0.123053754
881	MPD	0.116945589	0.158546582
882	MID	0.314696131	0.092549079
883	MPID	0.144454107	0.14272448
884	MIPD	0.08228354	0.121324014
885	MPD	0.148663856	0.263863888
886	MID	0.189570883	0.196480766
887	MPID	0.167034475	0.195250544
888	MIPD	0.146196738	0.175693682
889	MPD	0.379875701	0.52363711
890	MID	0.49531619	0.332877009
891	MPID	0.265535336	0.376249001
892	MIPD	0.267460849	0.380932224
893	MPD	0.202208293	0.323515817
894	MID	0.249927366	0.23409298
895	MPID	0.216368937	0.287924586
896	MIPD	0.271759621	0.26091627
897	MPD	0.287314392	0.551934287
898	MID	0.515155427	0.273707814
899	MPID	0.358077809	0.298674019
900	MIPD	0.23090715	0.188097975
901	MPD	0.169739389	0.231532776
902	MID	0.104259085	0.179527252
903	MPID	0.177707048	0.15748201
904	MIPD	0.106237181	0.243560295
905	MPD	0.208600506	0.201677148
906	MID	0.119188359	0.328980039
907	MPID	0.13193268	0.212189567
908	MIPD	0.13380377	0.260682231
909	MPD	0.433320875	0.484273561
910	MID	0.350541188	0.174513569
911	MPID	0.248267221	0.174041674
912	MIPD	0.145257016	0.238689191
913	MPD	0.085158574	0.199096999
914	MID	0.131121848	0.170362684
915	MPID	0.042098216	0.169549382
916	MIPD	0.085129859	0.188507703
917	MPD	0.295602216	0.477174673
918	MID	0.088381391	0.243712056
919	MPID	0.117106446	0.226907209
920	MIPD	0.24787798	0.255192222
921	MPD	0.160693576	0.133864083
922	MID	0.122292002	0.254012775
923	MPID	0.191938233	0.147949483
924	MIPD	0.156174544	0.18366503
925	MPD	0.270766113	0.603809661
926	MID	0.280529081	0.37865289
927	MPID	0.293566752	0.395707653
928	MIPD	0.26869238	0.433315382
929	MPD	0.112348658	0.222408664
930	MID	0.181082874	0.147690366
931	MPID	0.072449728	0.148775343
932	MIPD	0.136048445	0.168048712
933	MPD	0.059789941	0.142435404
934	MID	0.202501654	0.070604857
935	MPID	0.053346993	0.066997097
936	MIPD	0.183015459	0.050604842
937	MPD	0.202941318	0.363742942
938	MID	0.561624375	0.189831306
939	MPID	0.171234796	0.14091141
940	MIPD	0.281274409	0.177757039
941	MPD	0.267580246	0.541484251
942	MID	0.177092099	0.316324804
943	MPID	0.171473142	0.206769096
944	MIPD	0.111318087	0.228878145
945	MPD	0.090359566	0.141640193
946	MID	0.072311894	0.199068971
947	MPID	0.219680572	0.214251017
948	MIPD	0.045771395	0.169466985
949	MPD	0.027597861	0.165807667
950	MID	0.196874428	0.162961653
951	MPID	0.041300374	0.190077203
952	MIPD	0.161166665	0.119858141
953	MPD	0.147087062	0.238289712
954	MID	0.252791945	0.34826398
955	MPID	0.216770379	0.245797154
956	MIPD	0.328823652	0.334315008
957	MPD	0.129227338	0.290953382
958	MID	0.387042271	0.469807769
959	MPID	0.262710923	0.328485074
960	MIPD	0.236895441	0.392304063
961	MPD	0.705712319	0.682875501
962	MID	0.520420538	0.287582533
963	MPID	0.533410412	0.351490173
964	MIPD	0.553888149	0.434185878
965	MPD	0.108821147	0.374805309
966	MID	0.118068584	0.312292796
967	MPID	0.223632321	0.385597455
968	MIPD	0.144940527	0.435217138
969	MPD	0.157601145	0.459852738
970	MID	0.191463243	0.450100312
971	MPID	0.158860127	0.395474762
972	MIPD	0.15482719	0.356580665
973	MPD	0.150458213	0.295428828
974	MID	0.318770371	0.296743806
975	MPID	0.12548175	0.183807307
976	MIPD	0.216413333	0.225779331
977	MPD	0.104469725	0.179658246
978	MID	0.054974584	0.143412136
979	MPID	0.032938376	0.26075436
980	MIPD	0.099941718	0.192701587
981	MPD	0.171022947	0.387799241
982	MID	0.158971928	0.51924001
983	MPID	0.084708998	0.354443878
984	MIPD	0.296172333	0.527471852
985	MPD	0.125736074	0.204237129
986	MID	0.152836146	0.158959684
987	MPID	0.081653531	0.12482503
988	MIPD	0.140122696	0.083357168
989	MPD	0.192286448	0.791343155
990	MID	0.137902181	0.609963006
991	MPID	0.205833733	0.686852888
992	MIPD	0.225472168	0.557649727
993	MPD	0.175820482	0.299119309
994	MID	0.13442464	0.394082992
995	MPID	0.060070092	0.199104378
996	MIPD	0.275822383	0.403971083
997	MPD	0.125467004	0.234518487
998	MID	0.222154057	0.135464554
999	MPID	0.218034864	0.159608953
1000	MIPD	0.065950257	0.16463111
1001	MPD	0.469066932	0.664638718
1002	MID	0.333838847	0.681143542
1003	MPID	0.326738285	0.605529716
1004	MIPD	0.387207989	0.496531332
1005	MPD	0.161439327	0.406013612
1006	MID	0.561809321	0.482181545
1007	MPID	0.255067687	0.665166028
1008	MIPD	0.268846281	0.331002498
1009	MPD	0.089105273	0.189937699
1010	MID	0.045656962	0.214819523
1011	MPID	0.057323378	0.240781152
1012	MIPD	0.073615738	0.236646942
1013	MPD	0.09259405	0.33837334
1014	MID	0.169687481	0.196935965
1015	MPID	0.156930663	0.186553636
1016	MIPD	0.158481833	0.293283388
1017	MPD	0.170250509	0.351520062
1018	MID	0.211533009	0.466098516
1019	MPID	0.315466128	0.277752278
1020	MIPD	0.080502513	0.250273979
1021	MPD	0.094641083	0.178397019
1022	MID	0.195666977	0.156876622
1023	MPID	0.186211531	0.214748901
1024	MIPD	0.133521551	0.156230177
1025	MPD	0.14092721	0.396618639
1026	MID	0.221135949	0.271310916
1027	MPID	0.210038785	0.190601946
1028	MIPD	0.127464171	0.205407865
1029	MPD	0.222543687	0.193355694
1030	MID	0.063560987	0.164349609
1031	MPID	0.084731939	0.130012248
1032	MIPD	0.072481375	0.160889426
1033	MPD	0.49293328	1.115625035
1034	MID	0.285239596	0.233155326
1035	MPID	0.283682174	0.366859803
1036	MIPD	0.209462306	0.314457776
1037	MPD	0.22982545	0.328584423
1038	MID	0.155272389	0.113690416
1039	MPID	0.106336656	0.137967281
1040	MIPD	0.064434829	0.142888129
1041	MPD	0.342130981	1.142554718
1042	MID	1.125019303	0.782315403
1043	MPID	0.57264022	0.950332204
1044	MIPD	0.742148257	0.77323932
1045	MPD	0.147165664	0.170937177
1046	MID	0.23043112	0.287673568
1047	MPID	0.099094144	0.134265069
1048	MIPD	0.271400476	0.247109194
1049	MPD	0.186441196	0.339591462
1050	MID	0.254463801	0.122330134
1051	MPID	0.105644648	0.130359552
1052	MIPD	0.075631743	0.121631197
1053	MPD	0.25498014	0.499997982
1054	MID	0.24199082	0.17817717
1055	MPID	0.320475195	0.227089589
1056	MIPD	0.22901314	0.159832877
1057	MPD	0.311101774	0.425785288
1058	MID	0.214795301	0.270064636
1059	MPID	0.230503749	0.268361251
1060	MIPD	0.310033977	0.294895903
1061	MPD	0.132018837	0.198567553
1062	MID	0.193333764	0.204633504
1063	MPID	0.115731517	0.18849078
1064	MIPD	0.184262811	0.05692266
1065	MPD	0.207705458	0.316281569
1066	MID	0.164998133	0.22654251
1067	MPID	0.248863978	0.253035392
1068	MIPD	0.311988408	0.198839105
1069	MPD	0.20338236	0.347991504
1070	MID	0.108124953	0.326073783
1071	MPID	0.090969224	0.349681564
1072	MIPD	0.062174502	0.337236522
1073	MPD	0.147147015	0.353901742
1074	MID	0.262759907	0.368164499
1075	MPID	0.18793543	0.37364659
1076	MIPD	0.305173079	0.491297162
1077	MPD	0.334768602	0.542459392
1078	MID	0.393381851	0.483687589
1079	MPID	0.427208619	0.375351474
1080	MIPD	0.375359622	0.517081738
1081	MPD	0.299791101	0.27707075
1082	MID	0.073806547	0.284382421
1083	MPID	0.083785459	0.273167949
1084	MIPD	0.049671011	0.176241145
1085	MPD	0.150861762	0.269128131
1086	MID	0.118941922	0.172424245
1087	MPID	0.068682696	0.14586668
1088	MIPD	0.109497284	0.130878388
1089	MPD	0.202784705	0.759737435
1090	MID	0.17320026	0.620689639
1091	MPID	0.173846624	0.588006029
1092	MIPD	0.25355517	0.59817846
1093	MPD	0.260492499	0.468050622
1094	MID	1.011634549	0.423885397
1095	MPID	0.285368048	0.431777578
1096	MIPD	0.273296907	0.42076423
1097	MPD	0.076975577	0.411749058
1098	MID	0.216709302	0.624193441
1099	MPID	0.212599809	0.536961699
1100	MIPD	0.334003804	0.585839521
1101	MPD	0.23504949	0.350071502
1102	MID	0.12515431	0.167558047
1103	MPID	0.201142196	0.248119054
1104	MIPD	0.105593491	0.162723933
1105	MPD	0.204700596	0.481556123
1106	MID	0.352506858	0.238979023
1107	MPID	0.140859579	0.236550698
1108	MIPD	0.215462537	0.282518914
1109	MPD	0.473688904	0.540217923
1110	MID	0.258615738	0.225059569
1111	MPID	0.209424462	0.183678404
1112	MIPD	0.447666708	0.188490941
1113	MPD	0.171138192	0.217881548
1114	MID	0.246056986	0.276564557
1115	MPID	0.282775372	0.159127189
1116	MIPD	0.560206408	0.206267129
1117	MPD	0.127073839	0.190134997
1118	MID	0.210231147	0.149305642
1119	MPID	0.123843595	0.149294529
1120	MIPD	0.15042867	0.184305511
1121	MPD	0.193182265	0.657072549
1122	MID	0.356125496	1.18840522
1123	MPID	0.246159148	0.90893318
1124	MIPD	0.297900536	0.786504413
1125	MPD	0.109581729	0.363960561
1126	MID	0.149349049	0.669628377
1127	MPID	0.094566341	0.526026831
1128	MIPD	0.072558503	0.512493771
1129	MPD	0.763610079	0.243603794
1130	MID	0.691999037	0.187332626
1131	MPID	0.689298268	0.189199926
1132	MIPD	0.5357366	0.194853437
1133	MPD	0.432905237	0.5351691
1134	MID	0.11134198	0.694019369
1135	MPID	0.248286356	0.607810082
1136	MIPD	0.204347392	0.448118559
1137	MPD	0.110192456	0.172186076
1138	MID	0.062082805	0.253405075
1139	MPID	0.101758825	0.192562539
1140	MIPD	0.085469932	0.173451185
1141	MPD	0.178214974	0.315770893
1142	MID	0.101285516	0.365881046
1143	MPID	0.150143829	0.306093093
1144	MIPD	0.124166312	0.363938269
1145	MPD	0.283058002	0.818187901
1146	MID	0.144426613	0.461302631
1147	MPID	0.097529562	0.483180978
1148	MIPD	0.195464379	0.473493908
1149	MPD	0.148097244	0.686391705
1150	MID	0.088106735	0.615154013
1151	MPID	0.130195418	0.641192336
1152	MIPD	0.114701986	0.752750925
1153	MPD	0.243565788	0.319508019
1154	MID	0.236753922	0.261120284
1155	MPID	0.259145626	0.2575953
1156	MIPD	0.154214636	0.195695006
1157	MPD	0.321089949	0.471924296
1158	MID	0.178025738	0.490937265
1159	MPID	0.110449612	0.341809446
1160	MIPD	0.174874855	0.370970141
1161	MPD	0.151470559	0.37759893
1162	MID	0.134082524	0.321622768
1163	MPID	0.109056749	0.398843447
1164	MIPD	0.054669191	0.333324215
1165	MPD	0.184307269	0.416853079
1166	MID	0.126899123	0.3789739
1167	MPID	0.14223413	0.241466535
1168	MIPD	0.175355892	0.357167845
1169	MPD	0.271720854	0.524683996
1170	MID	0.290942878	0.138916434
1171	MPID	0.274042743	0.319678112
1172	MIPD	0.176160895	0.180717804
1173	MPD	0.220116166	0.403122968
1174	MID	0.104227277	0.146132824
1175	MPID	0.068973433	0.212881709
1176	MIPD	0.050696111	0.192467075
1177	MPD	0.287619877	0.607612534
1178	MID	0.159943333	0.411294329
1179	MPID	0.152281749	0.410690823
1180	MIPD	0.147847724	0.354412586
1181	MPD	0.127956313	0.253969525
1182	MID	0.226179227	0.162375782
1183	MPID	0.178850953	0.119454982
1184	MIPD	0.190141995	0.194586439
1185	MPD	0.142538272	0.931601511
1186	MID	0.184415642	0.847294472
1187	MPID	0.128529413	0.754509669
1188	MIPD	0.270812924	0.851772207
1189	MPD	0.419725555	0.506518753
1190	MID	0.495181762	0.176738445
1191	MPID	0.192822867	0.239295318
1192	MIPD	0.323828049	0.301433557
1193	MPD	0.077922081	0.141585036
1194	MID	0.135787657	0.132387905
1195	MPID	0.05970585	0.1074294
1196	MIPD	0.141601859	0.096764108
1197	MPD	0.13172693	0.647802699
1198	MID	0.32338154	0.640825508
1199	MPID	0.153741783	0.590713107
1200	MIPD	0.141893348	0.517168872
1201	MPD	0.187348698	0.474158851
1202	MID	0.293906405	0.324108429
1203	MPID	0.110948576	0.312370152
1204	MIPD	0.131546166	0.2248511
1205	MPD	0.156837134	0.473423941
1206	MID	0.215861409	0.077974902
1207	MPID	0.153625403	0.171787802
1208	MIPD	0.088227792	0.112830825
1209	MPD	0.320915594	0.395714547
1210	MID	0.473643181	0.169566162
1211	MPID	0.463627914	0.183436976
1212	MIPD	0.224433485	0.147016331
1213	MPD	0.202959188	0.590839765
1214	MID	0.256235225	0.243340572
1215	MPID	0.133033266	0.216069506
1216	MIPD	0.147118217	0.255845959
1217	MPD	0.140148277	0.465914716
1218	MID	0.145953018	0.207662698
1219	MPID	0.1182751	0.220506106
1220	MIPD	0.156254031	0.352788983
1221	MPD	1.130657168	0.865302548
1222	MID	0.410084874	0.225138764
1223	MPID	0.468087587	0.317175297
1224	MIPD	0.480612085	0.306651074
1225	MPD	0.355994405	0.315947789
1226	MID	0.302185886	0.246714955
1227	MPID	0.125882188	0.168622764
1228	MIPD	0.156818934	0.176015501
1229	MPD	0.401869678	0.323238624
1230	MID	0.940294312	0.270949675
1231	MPID	0.690792194	0.368061255
1232	MIPD	0.328502631	0.29579153
1233	MPD	0.134570307	0.267989064
1234	MID	0.246409141	0.27224723
1235	MPID	0.096131751	0.160349445
1236	MIPD	0.10065915	0.180189471
1237	MPD	0.176917603	0.809325926
1238	MID	0.127493824	0.588146907
1239	MPID	0.144429737	0.5118565
1240	MIPD	0.188193165	0.573188568
1241	MPD	0.17672118	0.394787016
1242	MID	0.208914085	0.401535037
1243	MPID	0.119676661	0.418976961
1244	MIPD	0.107268768	0.267832088
1245	MPD	0.13924724	0.253607428
1246	MID	0.333147757	0.276316932
1247	MPID	0.156272821	0.242235326
1248	MIPD	0.143207803	0.229099845
1249	MPD	0.094469105	0.216154463
1250	MID	0.249507928	0.249778278
1251	MPID	0.185614912	0.346463177
1252	MIPD	0.315400821	0.310882826
1253	MPD	0.05262296	0.160588259
1254	MID	0.270321721	0.199816317
1255	MPID	0.225983948	0.155082256
1256	MIPD	0.138801716	0.111963803
1257	MPD	0.049150461	0.127534818
1258	MID	0.142705993	0.110709401
1259	MPID	0.120670022	0.100492273
1260	MIPD	0.036758979	0.088578802
1261	MPD	0.130658465	0.174303658
1262	MID	0.204763698	0.184642603
1263	MPID	0.104723631	0.186549867
1264	MIPD	0.065592802	0.094604158
1265	MPD	0.468955203	0.59147465
1266	MID	0.267457886	0.124357273
1267	MPID	0.152362921	0.128126409
1268	MIPD	0.202852005	0.178412712
1269	MPD	0.144936478	0.534042371
1270	MID	0.097758904	0.249469659
1271	MPID	0.094023681	0.235370654
1272	MIPD	0.063875893	0.228656236
1273	MPD	0.183188102	0.327813169
1274	MID	0.49856413	0.515385951
1275	MPID	0.356508044	0.455517422
1276	MIPD	0.279330577	0.401156113
1277	MPD	0.710241978	0.651809272
1278	MID	0.119099896	0.163355295
1279	MPID	0.286032125	0.226798888
1280	MIPD	0.329009058	0.209941988
1281	MPD	0.190208402	0.48823495
1282	MID	0.254062249	0.315003799
1283	MPID	0.128310646	0.400988484
1284	MIPD	0.156650526	0.349869153
1285	MPD	0.088554517	0.215965101
1286	MID	0.254496076	0.170343931
1287	MPID	0.10379322	0.122548008
1288	MIPD	0.15499774	0.114096979
1289	MPD	0.398558708	0.542681616
1290	MID	0.473390778	0.336362018
1291	MPID	0.311656755	0.377804213
1292	MIPD	0.533265908	0.393969986
1293	MPD	0.148783501	0.32890594
1294	MID	0.153223224	0.127424483
1295	MPID	0.172857351	0.137955948
1296	MIPD	0.108888964	0.087854386
1297	MPD	0.527127661	0.70681595
1298	MID	0.24532741	0.344778371
1299	MPID	0.159068886	0.454236177
1300	MIPD	0.295949205	0.436393765
1301	MPD	0.173473301	0.302962286
1302	MID	0.207532478	0.353484757
1303	MPID	0.14739347	0.367824995
1304	MIPD	0.074322206	0.291155092
1305	MPD	0.346187807	0.438616225
1306	MID	0.251496436	0.130872056
1307	MPID	0.117893817	0.180258497
1308	MIPD	0.153821129	0.128658889
1309	MPD	0.066190675	0.195977676
1310	MID	0.232877504	0.179421449
1311	MPID	0.149513479	0.346525811
1312	MIPD	0.23535804	0.259381381
1313	MPD	0.389240614	0.29739881
1314	MID	0.087198834	0.132759152
1315	MPID	0.196531235	0.137262202
1316	MIPD	0.101369651	0.145107065
1317	MPD	0.170412576	0.344559594
1318	MID	0.568234096	0.498905866
1319	MPID	0.261419896	0.41995526
1320	MIPD	0.227435655	0.46546926
1321	MPD	0.64840917	0.594859711
1322	MID	0.63201127	0.149342654
1323	MPID	0.598644203	0.304304711
1324	MIPD	0.757618535	0.15167223
1325	MPD	0.156367415	0.316472457
1326	MID	0.180743473	0.18629266
1327	MPID	0.120470735	0.181243054
1328	MIPD	0.112339107	0.18360097
1329	MPD	0.246590051	0.38710795
1330	MID	0.132930822	0.162160455
1331	MPID	0.107186216	0.259632301
1332	MIPD	0.088568607	0.14738097
1333	MPD	0.784939705	0.686381508
1334	MID	0.612780049	0.210878133
1335	MPID	0.533508044	0.254005697
1336	MIPD	0.352059046	0.150870765
1337	MPD	0.297729202	0.304521175
1338	MID	0.203188036	0.202933654
1339	MPID	0.162263888	0.187739343
1340	MIPD	0.093084556	0.307681073
1341	MPD	0.210442175	0.307082396
1342	MID	0.24535308	0.177756639
1343	MPID	0.302766299	0.247936112
1344	MIPD	0.134510429	0.163647026
1345	MPD	0.365927667	0.589187065
1346	MID	0.252681664	0.232655802
1347	MPID	0.13797083	0.340124078
1348	MIPD	0.135424579	0.278807793
1349	MPD	0.171213927	0.46309866
1350	MID	0.103845562	0.410945678
1351	MPID	0.077790798	0.363076318
1352	MIPD	0.130397919	0.306153945
1353	MPD	0.567781523	0.741141901
1354	MID	0.389089339	0.150390174
1355	MPID	0.430126904	0.3195533
1356	MIPD	0.299573644	0.310494662
1357	MPD	0.354819169	0.23413856
1358	MID	0.561931979	0.202667277
1359	MPID	0.364735363	0.219360028
1360	MIPD	0.371657635	0.16188696
1361	MPD	0.111995789	0.474944707
1362	MID	0.175467457	0.566197326
1363	MPID	0.118880481	0.43716772
1364	MIPD	0.194640647	0.544223841
1365	MPD	0.243348851	0.374672853
1366	MID	0.117118863	0.199499918
1367	MPID	0.15726576	0.328789912
1368	MIPD	0.178627475	0.170702113
1369	MPD	0.080287803	0.178637731
1370	MID	0.39075383	0.208040565
1371	MPID	0.150184811	0.256321368
1372	MIPD	0.181992483	0.192642762
1373	MPD	0.264848479	0.497123677
1374	MID	0.326146598	0.424238822
1375	MPID	0.131510019	0.468289266
1376	MIPD	0.155781192	0.504386914
1377	MPD	0.121317243	0.831854025
1378	MID	0.199265041	1.00458251
1379	MPID	0.151247741	0.807699063
1380	MIPD	0.072183469	0.711378446
1381	MPD	0.153752979	0.271117123
1382	MID	0.197510283	0.248929709
1383	MPID	0.300935511	0.328329764
1384	MIPD	0.285339051	0.272246316
1385	MPD	0.535218274	0.396231157
1386	MID	0.523351447	0.407289407
1387	MPID	0.572683044	0.412810752
1388	MIPD	0.43086286	0.337558061
1389	MPD	0.27539495	0.141017491
1390	MID	0.265863577	0.173058803
1391	MPID	0.166832923	0.121785443
1392	MIPD	0.320199335	0.136276535
1393	MPD	0.084834194	0.299905456
1394	MID	0.163985022	0.311339653
1395	MPID	0.054299134	0.278206927
1396	MIPD	0.179001721	0.30308572
1397	MPD	0.236402896	0.377752282
1398	MID	0.150935328	0.394079402
1399	MPID	0.198941957	0.334133418
1400	MIPD	0.084994268	0.363462286
1401	MPD	0.283496281	0.338583576
1402	MID	0.277816032	0.226230109
1403	MPID	0.18119174	0.266725735
1404	MIPD	0.227960587	0.181900938
1405	MPD	0.314512541	0.16685485
1406	MID	0.402363549	0.299505673
1407	MPID	0.431377648	0.210244891
1408	MIPD	0.394828951	0.199816174
1409	MPD	0.295166147	0.493725494
1410	MID	0.400866891	0.549215813
1411	MPID	0.159538939	0.444500448
1412	MIPD	0.348097996	0.498729702
1413	MPD	0.069249673	0.195790921
1414	MID	0.309310029	0.228920127
1415	MPID	0.085202142	0.152267118
1416	MIPD	0.040579412	0.134543791
1417	MPD	0.338903194	0.781692856
1418	MID	0.235263673	0.319721681
1419	MPID	0.284377429	0.327418975
1420	MIPD	0.124266313	0.236199411
1421	MPD	0.811408017	0.790305254
1422	MID	0.656335698	0.117928998
1423	MPID	0.586395378	0.258180947
1424	MIPD	0.872655211	0.164613869
1425	MPD	0.269852941	0.31640189
1426	MID	0.107168057	0.077958038
1427	MPID	0.122152243	0.12740936
1428	MIPD	0.116200937	0.216642841
1429	MPD	0.313284967	0.496037837
1430	MID	0.220180498	0.222299946
1431	MPID	0.240785874	0.310845165
1432	MIPD	0.167479451	0.243058107
1433	MPD	0.172991776	0.381481896
1434	MID	0.200211651	0.256230914
1435	MPID	0.118794242	0.273371401
1436	MIPD	0.191730873	0.231426485
1437	MPD	0.172189744	0.165917933
1438	MID	0.134190017	0.136020865
1439	MPID	0.041216141	0.097973392
1440	MIPD	0.076128139	0.072465468
1441	MPD	0.099157561	0.259593762
1442	MID	0.058380307	0.285108325
1443	MPID	0.130600374	0.2205759
1444	MIPD	0.080081254	0.161646651
1445	MPD	0.219640238	0.434620523
1446	MID	0.090631803	0.147044944
1447	MPID	0.096874374	0.133808743
1448	MIPD	0.106106515	0.158369506
1449	MPD	0.184480872	0.282538169
1450	MID	0.107826578	0.329066333
1451	MPID	0.102226033	0.289520818
1452	MIPD	0.083562894	0.269777377
1453	MPD	0.207990683	0.388664039
1454	MID	0.148928941	0.233199956
1455	MPID	0.132120543	0.275218315
1456	MIPD	0.082705088	0.286290467
1457	MPD	0.060874073	0.20780714
1458	MID	0.272107351	0.109821888
1459	MPID	0.05543998	0.133474462
1460	MIPD	0.066860318	0.128481406
1461	MPD	0.121725692	0.356748287
1462	MID	0.105091003	0.258527724
1463	MPID	0.038860664	0.154268902
1464	MIPD	0.057534333	0.240461857
1465	MPD	0.185704079	0.421929256
1466	MID	0.118405389	0.33308291
1467	MPID	0.189207964	0.322009557
1468	MIPD	0.13895686	0.408269746
1469	MPD	0.062650852	0.179512557
1470	MID	0.115248733	0.199350963
1471	MPID	0.073320642	0.177789772
1472	MIPD	0.024360366	0.109372809
1473	MPD	0.32983401	0.668721657
1474	MID	0.464120954	0.870964951
1475	MPID	0.2549244	0.845368134
1476	MIPD	0.252478984	0.721996915
1477	MPD	0.336354669	0.560832618
1478	MID	0.20050343	0.322354451
1479	MPID	0.183902157	0.336016833
1480	MIPD	0.145197509	0.287261861
1481	MPD	0.297837996	0.318121815
1482	MID	0.153082748	0.284040673
1483	MPID	0.163890152	0.303335972
1484	MIPD	0.084274256	0.26461262
1485	MPD	0.477953673	0.443927681
1486	MID	0.793433097	0.33736159
1487	MPID	0.348074777	0.257700293
1488	MIPD	0.4838731	0.413966598
1489	MPD	0.127471259	0.214149405
1490	MID	0.240646716	0.287250797
1491	MPID	0.053727899	0.277677787
1492	MIPD	0.116016811	0.240660528
1493	MPD	0.330683229	0.519782908
1494	MID	0.35138281	0.150670698
1495	MPID	0.243495003	0.201007698
1496	MIPD	0.180726776	0.158305913
1497	MPD	0.098513281	0.27085441
1498	MID	0.131484562	0.359638056
1499	MPID	0.181951677	0.409731603
1500	MIPD	0.12448136	0.28413874
1501	MPD	0.534602968	0.845678978
1502	MID	0.497038043	0.614038381
1503	MPID	0.465412897	0.641678233
1504	MIPD	0.557194878	0.639620932
1505	MPD	0.235999627	0.253518714
1506	MID	0.303498151	0.238761892
1507	MPID	0.083473949	0.219733184
1508	MIPD	0.066988133	0.24450681
1509	MPD	0.10743761	0.177919295
1510	MID	0.048984482	0.248609791
1511	MPID	0.158913845	0.211403351
1512	MIPD	0.087039702	0.157988304
1513	MPD	0.13253155	0.206918314
1514	MID	0.265574322	0.13988053
1515	MPID	0.134383586	0.179088907
1516	MIPD	0.112257415	0.186272946
1517	MPD	0.226795	0.317748795
1518	MID	0.153691887	0.208445334
1519	MPID	0.245782602	0.299996152
1520	MIPD	0.183174023	0.237009342
1521	MPD	0.143368914	0.276192582
1522	MID	0.20379591	0.253720784
1523	MPID	0.184021216	0.201804096
1524	MIPD	0.200239679	0.191448726
1525	MPD	0.033374581	0.094064972
1526	MID	0.147812933	0.151820855
1527	MPID	0.02999123	0.087368804
1528	MIPD	0.065231035	0.081724217
1529	MPD	0.162159807	0.647604893
1530	MID	0.142172314	0.134238657
1531	MPID	0.116928127	0.183741378
1532	MIPD	0.096311567	0.228331365
1533	MPD	0.345249342	0.374146118
1534	MID	0.24709197	0.066876171
1535	MPID	0.14193332	0.223181521
1536	MIPD	0.054887539	0.096557229
1537	MPD	0.066079097	0.364380246
1538	MID	0.239024576	0.475143586
1539	MPID	0.252882433	0.603033827
1540	MIPD	0.139370564	0.479414621
1541	MPD	0.030362116	0.183262411
1542	MID	0.118591768	0.191609719
1543	MPID	0.04824867	0.192243422
1544	MIPD	0.13559057	0.181806599
1545	MPD	0.112993473	0.176722924
1546	MID	0.124685012	0.165512872
1547	MPID	0.289015138	0.34897729
1548	MIPD	0.135764425	0.191970512
1549	MPD	0.139657579	0.428728798
1550	MID	0.663608383	0.432846154
1551	MPID	0.302110601	0.312113791
1552	MIPD	0.244458024	0.282263009
1553	MPD	0.092127429	0.187467153
1554	MID	0.328361917	0.213505886
1555	MPID	0.077258306	0.147226922
1556	MIPD	0.117442306	0.113948928
1557	MPD	0.208170791	0.49905387
1558	MID	0.422112184	0.156180315
1559	MPID	0.184257764	0.17163963
1560	MIPD	0.227281445	0.313199535
1561	MPD	0.286216331	0.226445
1562	MID	0.478090007	0.479733778
1563	MPID	0.396241026	0.310259178
1564	MIPD	0.362895489	0.367199736
1565	MPD	0.199927048	0.439271624
1566	MID	0.123983137	0.181727736
1567	MPID	0.150006873	0.155294093
1568	MIPD	0.171705701	0.155336595
1569	MPD	0.184871816	0.304630488
1570	MID	0.102349535	0.176309709
1571	MPID	0.193925382	0.23841002
1572	MIPD	0.086842441	0.115391415
1573	MPD	0.372894077	0.533381067
1574	MID	0.35538253	0.086793809
1575	MPID	0.348131292	0.201725897
1576	MIPD	0.100155539	0.155012034
1577	MPD	0.870232874	0.831501617
1578	MID	0.685700761	0.101195688
1579	MPID	0.5424822	0.252737418
1580	MIPD	0.545716914	0.279659843
1581	MPD	0.136903419	0.371014549
1582	MID	0.185167404	0.355051326
1583	MPID	0.110589836	0.404056585
1584	MIPD	0.111928513	0.347648785
1585	MPD	0.875716831	0.637649436
1586	MID	0.76333794	0.170666819
1587	MPID	0.631971324	0.249252522
1588	MIPD	0.563296887	0.18911442
1589	MPD	0.395946805	0.638769945
1590	MID	0.414639482	0.41349691
1591	MPID	0.1700944	0.501678508
1592	MIPD	0.224175374	0.470314426
1593	MPD	0.233203143	0.469690087
1594	MID	0.651284433	0.180610793
1595	MPID	0.38557154	0.184153814
1596	MIPD	0.216122045	0.155710759
1597	MPD	0.066706943	0.332206866
1598	MID	0.146567863	0.248770108
1599	MPID	0.191975321	0.3196068
1600	MIPD	0.092490668	0.293220801
1601	MPD	0.206297802	0.496745199
1602	MID	0.199586052	0.434642966
1603	MPID	0.129848374	0.343859691
1604	MIPD	0.088840842	0.365139113
1605	MPD	0.350649282	0.343272733
1606	MID	0.374161838	0.250417989
1607	MPID	0.471000877	0.359585847
1608	MIPD	0.383912051	0.266682181
1609	MPD	0.109676399	0.213195154
1610	MID	0.173075182	0.257175767
1611	MPID	0.160375329	0.278054359
1612	MIPD	0.290600675	0.212783047
1613	MPD	0.249177708	0.213221441
1614	MID	0.230486046	0.131914769
1615	MPID	0.169962239	0.145274156
1616	MIPD	0.243624626	0.155385127
1617	MPD	0.290036492	0.826212025
1618	MID	0.153672704	0.763806558
1619	MPID	0.17476171	0.61803536
1620	MIPD	0.306742287	0.716070859
1621	MPD	0.134269923	0.406324274
1622	MID	0.242278686	0.359147264
1623	MPID	0.15391198	0.267320066
1624	MIPD	0.198604185	0.371075005
1625	MPD	0.119985519	0.288661261
1626	MID	0.083451795	0.131721808
1627	MPID	0.118021998	0.239448714
1628	MIPD	0.080547633	0.147343733
1629	MPD	0.49395607	0.490788748
1630	MID	0.353908688	0.061122848
1631	MPID	0.357133983	0.146804896
1632	MIPD	0.274919913	0.125741261
1633	MPD	0.205885302	0.421658534
1634	MID	1.012594152	0.36225747
1635	MPID	0.275299609	0.300602708
1636	MIPD	0.569217321	0.251757508
1637	MPD	0.331192112	0.724092897
1638	MID	0.387155677	0.453523184
1639	MPID	0.23429876	0.486210804
1640	MIPD	0.383470201	0.447886715
1641	MPD	0.247486324	0.492633491
1642	MID	0.235831039	0.30507002
1643	MPID	0.209438261	0.263821651
1644	MIPD	0.180016776	0.232024414
1645	MPD	0.200567282	0.22306009
1646	MID	0.432811935	0.24645898
1647	MPID	0.341530103	0.274138257
1648	MIPD	0.327728342	0.243946741
1649	MPD	0.285942238	0.301096567
1650	MID	0.077352657	0.354509102
1651	MPID	0.099997814	0.232190155
1652	MIPD	0.127205356	0.251393783
1653	MPD	0.074857082	0.169714294
1654	MID	0.100162891	0.16118624
1655	MPID	0.092721783	0.189220379
1656	MIPD	0.048730649	0.196971531
1657	MPD	0.428177275	0.61414972
1658	MID	0.263363851	0.238728651
1659	MPID	0.185448101	0.196425307
1660	MIPD	0.481458176	0.251322558
1661	MPD	0.086723532	0.326758407
1662	MID	0.295026547	0.545206996
1663	MPID	0.218352651	0.597111702
1664	MIPD	0.246436722	0.394634161
1665	MPD	0.080400899	0.260132375
1666	MID	0.203169009	0.120401142
1667	MPID	0.146902908	0.153584765
1668	MIPD	0.113350694	0.106071254
1669	MPD	0.221761458	0.411018543
1670	MID	0.095138863	0.300640897
1671	MPID	0.099792803	0.19425536
1672	MIPD	0.149298901	0.348775808
1673	MPD	0.921022099	0.642716223
1674	MID	0.235836678	0.176765536
1675	MPID	0.592773316	0.198869017
1676	MIPD	0.338849274	0.162207709
1677	MPD	0.122660246	0.279621166
1678	MID	0.146511171	0.158707011
1679	MPID	0.109224523	0.171605896
1680	MIPD	0.122155026	0.199402194
1681	MPD	0.1043062	0.163901216
1682	MID	0.19085093	0.288787417
1683	MPID	0.111476979	0.345432726
1684	MIPD	0.16442487	0.247400514
1685	MPD	0.602080663	0.598991524
1686	MID	0.520661025	0.21352111
1687	MPID	0.444692802	0.237466272
1688	MIPD	0.340930818	0.27218501
1689	MPD	0.507708816	0.864563109
1690	MID	0.409185873	0.825216017
1691	MPID	0.463911643	0.7127095
1692	MIPD	0.585150654	0.794985203
1693	MPD	0.237031543	0.250612593
1694	MID	0.290800294	0.093144559
1695	MPID	0.178597679	0.111064304
1696	MIPD	0.164535354	0.047212364
1697	MPD	0.041994231	0.135205283
1698	MID	0.063721763	0.186410476
1699	MPID	0.080780616	0.213115876
1700	MIPD	0.165230116	0.194187388
1701	MPD	0.093606437	0.389913436
1702	MID	0.119320732	0.302071596
1703	MPID	0.06417695	0.220131126
1704	MIPD	0.14867757	0.211259039
1705	MPD	0.095575997	0.349176877
1706	MID	0.291961769	0.219369852
1707	MPID	0.184895467	0.172821873
1708	MIPD	0.100558159	0.258084661
1709	MPD	0.293758945	0.59858277
1710	MID	0.193259431	0.269467388
1711	MPID	0.183509044	0.283159117
1712	MIPD	0.203498599	0.279082815
1713	MPD	0.12915081	0.183714036
1714	MID	0.061080419	0.102975663
1715	MPID	0.119910699	0.156169183
1716	MIPD	0.067984889	0.131553036
1717	MPD	0.204741876	0.382910093
1718	MID	0.096350865	0.338562898
1719	MPID	0.21110893	0.251378239
1720	MIPD	0.088938481	0.266964853
1721	MPD	0.071302427	0.248355093
1722	MID	0.030938457	0.1564313
1723	MPID	0.033072344	0.164669757
1724	MIPD	0.125230599	0.170916526
1725	MPD	0.394354521	0.314289537
1726	MID	0.735146356	0.135881274
1727	MPID	0.282360541	0.218987689
1728	MIPD	0.306525468	0.223428032
1729	MPD	0.239510253	0.535106158
1730	MID	0.528432808	0.221259722
1731	MPID	0.251928107	0.159313503
1732	MIPD	0.188941539	0.146879177
1733	MPD	0.16156597	0.252690491
1734	MID	0.14781858	0.132602907
1735	MPID	0.134259234	0.194407731
1736	MIPD	0.118672825	0.083372275
1737	MPD	0.065109703	0.213531674
1738	MID	0.154089313	0.431203525
1739	MPID	0.147614039	0.569333537
1740	MIPD	0.080015312	0.372414897
1741	MPD	0.254715909	0.249200192
1742	MID	0.120872769	0.126467885
1743	MPID	0.164494342	0.123766923
1744	MIPD	0.083440482	0.088386247
1745	MPD	0.143969012	0.392921015
1746	MID	0.347770495	0.117601273
1747	MPID	0.292008737	0.1174075
1748	MIPD	0.210017434	0.084978696
1749	MPD	0.078421719	0.417368701
1750	MID	0.19577926	0.264370714
1751	MPID	0.187321826	0.243257948
1752	MIPD	0.071390122	0.239746201
1753	MPD	0.186747199	0.337352128
1754	MID	0.076825702	0.23909693
1755	MPID	0.167210794	0.193465445
1756	MIPD	0.129199394	0.164561683
1757	MPD	0.112128703	0.175817245
1758	MID	0.08044894	0.216906684
1759	MPID	0.12961405	0.250223216
1760	MIPD	0.108582401	0.204932006
1761	MPD	0.102352977	0.262572259
1762	MID	0.05541225	0.189879948
1763	MPID	0.08385993	0.149011707
1764	MIPD	0.116743724	0.153490787
1765	MPD	0.662544925	0.559219909
1766	MID	0.51024655	0.125109842
1767	MPID	0.369754678	0.209338813
1768	MIPD	0.307291426	0.089227313
1769	MPD	0.060085265	0.337555721
1770	MID	0.159013752	0.575758953
1771	MPID	0.225197536	0.537173794
1772	MIPD	0.093542993	0.471748274
1773	MPD	0.363219873	0.339541344
1774	MID	0.247659564	0.194766808
1775	MPID	0.19354703	0.247227976
1776	MIPD	0.242485602	0.190902106
1777	MPD	0.285560844	0.446419095
1778	MID	0.408630275	0.134438926
1779	MPID	0.123185227	0.211998422
1780	MIPD	0.073125595	0.166715768
1781	MPD	0.420155813	0.416424476
1782	MID	0.076854807	0.149651634
1783	MPID	0.094206835	0.113789483
1784	MIPD	0.105010818	0.109825527
1785	MPD	0.147191102	0.25644588
1786	MID	0.102087556	0.123486394
1787	MPID	0.102415153	0.099912445
1788	MIPD	0.094811384	0.074823323
1789	MPD	0.503468799	0.430129444
1790	MID	0.18314915	0.136220139
1791	MPID	0.262134623	0.124980874
1792	MIPD	0.219285938	0.10957896
1793	MPD	0.170702645	0.414719156
1794	MID	0.137588432	0.452072638
1795	MPID	0.129726857	0.313590915
1796	MIPD	0.202433411	0.415002726
1797	MPD	0.534637382	0.445758364
1798	MID	0.362459056	0.188336687
1799	MPID	0.332749482	0.23275681
1800	MIPD	0.242870134	0.181559318
1801	MPD	0.117427396	0.581057976
1802	MID	0.128895736	0.681085683
1803	MPID	0.089888042	0.581913491
1804	MIPD	0.176566197	0.509172534
1805	MPD	0.238833138	0.364020499
1806	MID	0.32068646	0.266937015
1807	MPID	0.123222933	0.286555868
1808	MIPD	0.17180439	0.21170244
1809	MPD	0.189468529	0.367476917
1810	MID	0.244719737	0.397499827
1811	MPID	0.195131911	0.287053201
1812	MIPD	0.264877432	0.338029408
1813	MPD	0.222548849	0.458622947
1814	MID	0.119450213	0.161741312
1815	MPID	0.117714838	0.171891175
1816	MIPD	0.169599529	0.151413509
1817	MPD	0.07810653	0.302919906
1818	MID	0.122443592	0.282090652
1819	MPID	0.163495004	0.378088356
1820	MIPD	0.068312903	0.232851524
1821	MPD	0.110021898	0.229347565
1822	MID	0.193182899	0.260268959
1823	MPID	0.048650797	0.179656655
1824	MIPD	0.032132161	0.232467613
1825	MPD	0.118155069	0.175520253
1826	MID	0.198854092	0.095560622
1827	MPID	0.061010095	0.160008581
1828	MIPD	0.077703287	0.066603725
1829	MPD	0.179456774	0.294559636
1830	MID	0.145066009	0.259277026
1831	MPID	0.104294472	0.193686351
1832	MIPD	0.131244922	0.260831944
1833	MPD	0.277578323	0.19409732
1834	MID	1.04081565	0.179290689
1835	MPID	0.383119155	0.215896591
1836	MIPD	0.29651439	0.125220857
1837	MPD	0.369841467	0.645689456
1838	MID	0.640662461	0.181892997
1839	MPID	0.199089446	0.269592277
1840	MIPD	0.35956202	0.245838016
1841	MPD	0.203068883	0.221176434
1842	MID	0.289018572	0.190204313
1843	MPID	0.221993159	0.153789055
1844	MIPD	0.059053441	0.1437701
1845	MPD	1.097799836	0.69450962
1846	MID	0.700447789	0.237521439
1847	MPID	0.621615646	0.28571177
1848	MIPD	0.982066781	0.225608273
1849	MPD	0.16754034	0.250425486
1850	MID	0.058203781	0.062118725
1851	MPID	0.093471018	0.101090261
1852	MIPD	0.031980491	0.138717222
1853	MPD	0.096494854	0.399131914
1854	MID	0.189879385	0.211027174
1855	MPID	0.112339224	0.26870379
1856	MIPD	0.119966304	0.173292529
1857	MPD	0.143032314	0.343521799
1858	MID	0.178593326	0.223904266
1859	MPID	0.031442471	0.176464453
1860	MIPD	0.113907325	0.206983986
1861	MPD	0.740145116	0.427934322
1862	MID	0.193987687	0.159212473
1863	MPID	0.48252816	0.274310413
1864	MIPD	0.390725378	0.229582254
1865	MPD	0.209616057	0.592557436
1866	MID	0.308429547	0.376747338
1867	MPID	0.17801488	0.370027945
1868	MIPD	0.183071972	0.395251346
1869	MPD	0.111712638	0.109577821
1870	MID	0.380400536	0.090305765
1871	MPID	0.145329127	0.116330357
1872	MIPD	0.060219956	0.104497928
1873	MPD	0.279814894	0.221315589
1874	MID	0.417692855	0.346292669
1875	MPID	0.148646928	0.195044094
1876	MIPD	0.233813696	0.20070892
1877	MPD	0.284840683	0.518431275
1878	MID	0.718068546	1.029478131
1879	MPID	0.407460277	0.704195858
1880	MIPD	0.512402943	0.758055967
1881	MPD	0.167017979	0.554852824
1882	MID	0.181251144	0.31068202
1883	MPID	0.120219286	0.256712908
1884	MIPD	0.144182818	0.394716054
1885	MPD	0.306634184	0.493264986
1886	MID	0.412998038	0.256631447
1887	MPID	0.185190773	0.277255137
1888	MIPD	0.178508496	0.248853637
1889	MPD	0.139076654	0.461160283
1890	MID	0.269707207	0.403889739
1891	MPID	0.156665985	0.238573962
1892	MIPD	0.222058704	0.311854407
1893	MPD	0.155973458	0.498539775
1894	MID	0.226832481	0.264389556
1895	MPID	0.253735282	0.273431992
1896	MIPD	0.153932214	0.312146046
1897	MPD	0.360162095	0.573978029
1898	MID	0.519882196	0.173549368
1899	MPID	0.189888967	0.240097849
1900	MIPD	0.229893741	0.196690517
1901	MPD	0.153797824	0.176223424
1902	MID	0.265849888	0.205077577
1903	MPID	0.029586499	0.186770834
1904	MIPD	0.0603282	0.13445412
1905	MPD	0.102624203	0.350399685
1906	MID	0.117726941	0.141568744
1907	MPID	0.049280509	0.159322088
1908	MIPD	0.075256719	0.177214315
1909	MPD	0.550952016	0.412657327
1910	MID	0.270258012	0.605687685
1911	MPID	0.153490203	0.481528756
1912	MIPD	0.117584311	0.565936746
1913	MPD	0.193674002	0.445798333
1914	MID	0.096722109	0.339067812
1915	MPID	0.116252376	0.316571685
1916	MIPD	0.152335544	0.291580369
1917	MPD	0.264714735	0.539831014
1918	MID	0.182350169	0.607017986
1919	MPID	0.214971807	0.502888467
1920	MIPD	0.139909801	0.611462154
1921	MPD	0.135465812	0.3858043
1922	MID	0.126590134	0.308993583
1923	MPID	0.268069185	0.537165506
1924	MIPD	0.158104441	0.320051582
1925	MPD	0.317207821	0.330648448
1926	MID	0.154909066	0.098621066
1927	MPID	0.06451707	0.095572471
1928	MIPD	0.124446062	0.12906382
1929	MPD	0.313544337	0.43573609
1930	MID	0.465652533	0.153160937
1931	MPID	0.355548888	0.195304426
1932	MIPD	0.19699128	0.13356276
1933	MPD	0.054024185	0.102134007
1934	MID	0.090622341	0.170751397
1935	MPID	0.048287696	0.145853519
1936	MIPD	0.154062601	0.150282677
1937	MPD	0.236179673	0.431669216
1938	MID	0.243419541	0.216914445
1939	MPID	0.154748577	0.33916512
1940	MIPD	0.084555687	0.251020403
1941	MPD	0.163523888	0.500210047
1942	MID	0.164612496	0.400418144
1943	MPID	0.089387071	0.477612592
1944	MIPD	0.119039562	0.417166958
1945	MPD	0.080580263	0.332799756
1946	MID	0.112094861	0.17505964
1947	MPID	0.094454059	0.244041086
1948	MIPD	0.065147344	0.268148133
1949	MPD	0.836919406	1.534630204
1950	MID	0.704084918	1.041524216
1951	MPID	0.522614328	1.075083144
1952	MIPD	0.458077223	0.722098599
1953	MPD	0.971160368	0.685006246
1954	MID	0.479318857	0.168477762
1955	MPID	0.822255453	0.309564159
1956	MIPD	0.5246781	0.249663261
1957	MPD	0.048242905	0.364294436
1958	MID	0.139016023	0.411350719
1959	MPID	0.089963457	0.289737131
1960	MIPD	0.086026451	0.275990388
1961	MPD	0.407561938	0.306941342
1962	MID	0.692938647	0.411422852
1963	MPID	0.413688719	0.361589737
1964	MIPD	0.352005116	0.419273784
1965	MPD	0.130544437	0.097564717
1966	MID	0.192825845	0.238231106
1967	MPID	0.105648156	0.080701461
1968	MIPD	0.138545542	0.166732475
1969	MPD	0.099163956	0.363919425
1970	MID	0.207251989	0.390205015
1971	MPID	0.052529121	0.279897999
1972	MIPD	0.197330417	0.371815793
1973	MPD	0.044720891	0.15593611
1974	MID	0.139102587	0.153824513
1975	MPID	0.082465935	0.144358083
1976	MIPD	0.103700406	0.230989821
1977	MPD	0.09103862	0.647341616
1978	MID	0.078122079	0.397505011
1979	MPID	0.022642914	0.390763577
1980	MIPD	0.115817865	0.548019511
1981	MPD	0.231253006	0.351463492
1982	MID	0.32028806	0.261664406
1983	MPID	0.131746037	0.203903792
1984	MIPD	0.317872612	0.247694956
1985	MPD	0.155538414	0.331549222
1986	MID	0.2334146	0.423317417
1987	MPID	0.056403322	0.312547914
1988	MIPD	0.054366633	0.306055294
1989	MPD	0.413781951	0.428349596
1990	MID	0.710077387	0.232200301
1991	MPID	0.446084768	0.166020038
1992	MIPD	0.283246456	0.22231549
1993	MPD	0.109183319	0.26599309
1994	MID	0.115010311	0.258286828
1995	MPID	0.137006025	0.213960236
1996	MIPD	0.076339568	0.264746125
1997	MPD	0.626068818	0.491644847
1998	MID	0.621326081	0.489766867
1999	MPID	0.495751197	0.452705449
[truncated: 2,001 more rows]
