# Supplementary material for: Two Test Assembly Methods With Two Statistical Targets
Source: Front Psychol. 2022 Feb 11;13:786772. doi: 10.3389/fpsyg.2022.786772 (PMC8873185; doi:10.3389/fpsyg.2022.786772)
Supplement: Supplementary file 3 [file Data_Sheet_3.CSV]

	method	tcc	tic
1	MPD	0.180727513	0.424198003
2	MID	0.258978956	0.248387061
3	MPID	0.285539439	0.239768026
4	MIPD	0.120831061	0.261639933
5	MPD	0.280326651	0.249320278
6	MID	0.300377599	0.208349984
7	MPID	0.342704562	0.207916287
8	MIPD	0.367060826	0.248331192
9	MPD	0.259711128	0.438204237
10	MID	0.274794893	0.599467448
11	MPID	0.186598128	0.465958946
12	MIPD	0.202630332	0.517997324
13	MPD	0.256310974	0.335222479
14	MID	0.128051465	0.318687647
15	MPID	0.179323297	0.340784527
16	MIPD	0.105243427	0.341574891
17	MPD	0.236937959	0.268411582
18	MID	0.255252493	0.186154772
19	MPID	0.128685454	0.166229851
20	MIPD	0.123115129	0.257913314
21	MPD	0.218019783	0.397551776
22	MID	0.409266538	0.321197699
23	MPID	0.381204122	0.357582423
24	MIPD	0.118363441	0.224468108
25	MPD	0.686300706	0.765712411
26	MID	0.273614288	0.209624666
27	MPID	0.414645339	0.258950295
28	MIPD	0.372483659	0.50114756
29	MPD	0.102237781	0.196919593
30	MID	0.131067749	0.145768628
31	MPID	0.164707023	0.200951335
32	MIPD	0.182238017	0.225909125
33	MPD	0.19585593	0.169373176
34	MID	0.245757221	0.339865944
35	MPID	0.100300041	0.14951372
36	MIPD	0.109726919	0.189946624
37	MPD	0.085964725	0.229287239
38	MID	0.112592333	0.2748227
39	MPID	0.137359633	0.272571054
40	MIPD	0.146301449	0.110635168
41	MPD	0.383351341	0.455411361
42	MID	0.176738031	0.221859531
43	MPID	0.084992595	0.227691578
44	MIPD	0.101320778	0.194544479
45	MPD	0.353368392	0.548213268
46	MID	0.351468111	0.765295636
47	MPID	0.190569108	0.553708399
48	MIPD	0.195171474	0.872206717
49	MPD	0.796755991	0.543383539
50	MID	0.626424301	0.197245021
51	MPID	0.446933561	0.160602854
52	MIPD	0.277377139	0.18652014
53	MPD	0.531804754	0.371662441
54	MID	1.661952208	0.28440152
55	MPID	0.338808568	0.306295251
56	MIPD	0.30406832	0.18444329
57	MPD	0.474450254	0.331477361
58	MID	0.100286887	0.28700709
59	MPID	0.347896003	0.217531158
60	MIPD	0.35651863	0.306982919
61	MPD	0.318561138	0.590420377
62	MID	0.517503599	0.229623221
63	MPID	0.32795433	0.295153833
64	MIPD	0.221837594	0.396348696
65	MPD	0.323835582	0.281934812
66	MID	0.703697957	0.221110275
67	MPID	0.287952095	0.265286001
68	MIPD	0.297727791	0.291718388
69	MPD	0.359024533	0.373572101
70	MID	0.481972492	0.269269195
71	MPID	0.182378814	0.193141144
72	MIPD	0.085055046	0.205748401
73	MPD	0.703190756	0.417167908
74	MID	0.377417002	0.186995729
75	MPID	0.861470293	0.244296251
76	MIPD	0.856467842	0.250653274
77	MPD	0.101696839	0.223565735
78	MID	0.061155628	0.220180165
79	MPID	0.168975404	0.256222336
80	MIPD	0.093685094	0.278863374
81	MPD	0.20699457	0.376561107
82	MID	0.30844868	0.165855383
83	MPID	0.134101942	0.110719979
84	MIPD	0.319982723	0.138295352
85	MPD	0.162154461	0.269091435
86	MID	0.368349008	0.228505674
87	MPID	0.194984556	0.184729884
88	MIPD	0.065361041	0.158736887
89	MPD	0.142131299	0.194872356
90	MID	0.204041492	0.166747698
91	MPID	0.058660134	0.063639856
92	MIPD	0.029849035	0.094896285
93	MPD	0.098978921	0.183441948
94	MID	0.207697574	0.178608912
95	MPID	0.225166675	0.203335885
96	MIPD	0.2314077	0.233706706
97	MPD	0.212992126	0.338215815
98	MID	0.518003782	0.279493295
99	MPID	0.25503187	0.209207104
100	MIPD	0.244124969	0.217136468
101	MPD	0.149582325	0.418233377
102	MID	0.441333919	0.393594024
103	MPID	0.280474406	0.404535513
104	MIPD	0.147070224	0.397580274
105	MPD	0.356695421	0.408162127
106	MID	0.25225652	0.55013686
107	MPID	0.150279482	0.293517522
108	MIPD	0.081243556	0.423363144
109	MPD	0.49046018	0.333881376
110	MID	0.50466802	0.222381459
111	MPID	0.420401006	0.181269464
112	MIPD	0.603042885	0.27060239
113	MPD	0.098382111	0.327041513
114	MID	0.119973267	0.38080187
115	MPID	0.272851582	0.437714845
116	MIPD	0.126725192	0.311370794
117	MPD	0.539740035	0.378353003
118	MID	0.498760339	0.244800092
119	MPID	0.252527435	0.194385412
120	MIPD	0.353774213	0.174451822
121	MPD	0.27432845	0.523653804
122	MID	0.343833334	0.243606441
123	MPID	0.11074254	0.332172959
124	MIPD	0.250194451	0.22025889
125	MPD	0.501438006	0.641240032
126	MID	0.355480182	0.447362323
127	MPID	0.372272677	0.468532406
128	MIPD	0.250988252	0.296468221
129	MPD	0.357292789	0.667341554
130	MID	0.190897123	0.314608574
131	MPID	0.2930482	0.310326805
132	MIPD	0.098336028	0.271078101
133	MPD	0.955527773	1.254446087
134	MID	0.528765748	0.825212078
135	MPID	0.694912823	0.817921874
136	MIPD	0.487773791	0.971822463
137	MPD	0.13042442	0.335843438
138	MID	0.924091185	0.273190442
139	MPID	0.245163239	0.293370249
140	MIPD	0.221219501	0.195434028
141	MPD	0.147000686	0.485437168
142	MID	0.208727938	0.380715631
143	MPID	0.203213426	0.448731488
144	MIPD	0.095440464	0.386688929
145	MPD	0.758983225	0.351966958
146	MID	0.964256805	0.181030435
147	MPID	0.645480819	0.248525453
148	MIPD	1.015685312	0.227751407
149	MPD	0.080659941	0.268057174
150	MID	0.34263832	0.396390261
151	MPID	0.111312935	0.384797563
152	MIPD	0.256531255	0.309492051
153	MPD	0.321740198	0.768435938
154	MID	0.296459699	0.677135298
155	MPID	0.301224212	0.714268713
156	MIPD	0.248058744	0.590770278
157	MPD	0.705709551	0.82677089
158	MID	1.580598351	0.475404561
159	MPID	0.613954315	0.372860596
160	MIPD	0.793493858	0.355318017
161	MPD	0.309511321	0.32413044
162	MID	0.64866298	0.260818829
163	MPID	0.401767844	0.265042603
164	MIPD	0.36934234	0.198716606
165	MPD	0.159362887	0.36441722
166	MID	0.207870708	0.377532099
167	MPID	0.146225611	0.294588016
168	MIPD	0.090247276	0.22867322
169	MPD	0.097660117	0.307023976
170	MID	0.376182693	0.267917397
171	MPID	0.285866281	0.360388133
172	MIPD	0.10459364	0.181172243
173	MPD	0.149088605	0.332835791
174	MID	0.500225051	0.345886098
175	MPID	0.152672179	0.439947086
176	MIPD	0.145869963	0.304769824
177	MPD	0.785023928	0.675761747
178	MID	0.253358071	0.242203805
179	MPID	0.602335537	0.255739153
180	MIPD	0.132763394	0.236983226
181	MPD	0.046599605	0.177013431
182	MID	0.146320866	0.227615296
183	MPID	0.051044568	0.112649128
184	MIPD	0.075265728	0.156518091
185	MPD	0.398838614	0.388628992
186	MID	0.329606938	0.203192889
187	MPID	0.220177616	0.213573647
188	MIPD	0.299757282	0.203458627
189	MPD	0.125846521	0.256611159
190	MID	0.838540361	0.55677853
191	MPID	0.411604301	0.282700154
192	MIPD	0.430693421	0.325785825
193	MPD	0.438494891	0.491838466
194	MID	0.513697885	0.370175302
195	MPID	0.340546575	0.282544272
196	MIPD	0.35568592	0.344504434
197	MPD	0.203495467	0.333008687
198	MID	0.591430389	0.307081654
199	MPID	0.299801858	0.305045662
200	MIPD	0.313147282	0.326545337
201	MPD	0.187771972	0.396882261
202	MID	0.425435004	0.161330013
203	MPID	0.193913472	0.193957024
204	MIPD	0.055612785	0.138714845
205	MPD	0.038604827	0.126740276
206	MID	0.447029648	0.314035984
207	MPID	0.128914453	0.212111112
208	MIPD	0.054627952	0.202904189
209	MPD	0.398323313	0.595274924
210	MID	0.234854677	0.254400134
211	MPID	0.191541312	0.282121216
212	MIPD	0.3762754	0.330836323
213	MPD	0.175682346	0.385523852
214	MID	0.46540279	0.31186576
215	MPID	0.1787492	0.229583119
216	MIPD	0.115709355	0.242579897
217	MPD	0.692138682	1.40499014
218	MID	0.300923888	1.135613045
219	MPID	0.588827061	1.202452363
220	MIPD	0.6010462	1.121662391
221	MPD	0.174938487	0.382552436
222	MID	0.425454537	0.33468912
223	MPID	0.067709067	0.234944451
224	MIPD	0.109056048	0.239568607
225	MPD	0.165486739	0.501140462
226	MID	0.267988045	0.391282883
227	MPID	0.436089938	0.384207594
228	MIPD	0.319831242	0.386180469
229	MPD	0.102236841	0.471590162
230	MID	0.130725952	0.544086053
231	MPID	0.169451938	0.598999184
232	MIPD	0.132869977	0.506274261
233	MPD	0.22740471	0.349561189
234	MID	0.268977702	0.26324123
235	MPID	0.095882121	0.182382697
236	MIPD	0.292822602	0.188406343
237	MPD	0.349883343	0.53754789
238	MID	0.418576711	0.272362823
239	MPID	0.142955501	0.369832438
240	MIPD	0.389438425	0.256864218
241	MPD	0.114141347	0.333342919
242	MID	0.152002743	0.362421775
243	MPID	0.092323571	0.224603404
244	MIPD	0.076308544	0.286937448
245	MPD	0.397757459	0.273280137
246	MID	1.425301798	0.185961453
247	MPID	0.32062951	0.24103775
248	MIPD	0.35275556	0.222676834
249	MPD	0.061464643	0.307321292
250	MID	0.335673775	0.313662597
251	MPID	0.171843302	0.302471093
252	MIPD	0.132370225	0.327307094
253	MPD	0.298483451	0.894684744
254	MID	0.17814702	0.361531196
255	MPID	0.197644945	0.409218711
256	MIPD	0.179562122	0.313965389
257	MPD	0.147583436	0.32131637
258	MID	0.166637807	0.388525121
259	MPID	0.081107164	0.284067334
260	MIPD	0.089210138	0.288064157
261	MPD	0.182620374	0.424956772
262	MID	0.431935381	0.230850337
263	MPID	0.150064042	0.317376114
264	MIPD	0.122602436	0.20109062
265	MPD	0.573791251	0.676666377
266	MID	0.161233411	0.199885227
267	MPID	0.094304837	0.235015314
268	MIPD	0.172307789	0.19113008
269	MPD	0.505070614	0.740819068
270	MID	0.632458864	0.560179543
271	MPID	0.357499685	0.445001706
272	MIPD	0.398721675	0.367855356
273	MPD	0.231411251	0.329444224
274	MID	0.123322228	0.200951463
275	MPID	0.215651778	0.17747008
276	MIPD	0.088339	0.135679877
277	MPD	0.19292372	0.387722126
278	MID	0.418468609	0.323941158
279	MPID	0.228418221	0.298199688
280	MIPD	0.411490667	0.298845684
281	MPD	0.290024325	0.193838871
282	MID	0.40294227	0.176089437
283	MPID	0.229405216	0.136584402
284	MIPD	0.276613201	0.216572259
285	MPD	0.085995461	0.355450464
286	MID	0.192238052	0.541955037
287	MPID	0.127225496	0.406437008
288	MIPD	0.060646774	0.25974808
289	MPD	0.218541729	0.471334899
290	MID	0.27974485	0.420780998
291	MPID	0.257051388	0.47329647
292	MIPD	0.24447876	0.517220641
293	MPD	0.112900329	0.409200329
294	MID	0.36691153	0.492716621
295	MPID	0.2479816	0.440448499
296	MIPD	0.114028311	0.417485683
297	MPD	0.168149468	0.270955272
298	MID	0.155738989	0.174734331
299	MPID	0.12144651	0.115539005
300	MIPD	0.139047101	0.237633475
301	MPD	0.147440177	0.320489486
302	MID	0.490053803	0.629944692
303	MPID	0.090257603	0.417990557
304	MIPD	0.173635706	0.603518231
305	MPD	0.168929086	0.358236701
306	MID	0.254245041	0.207922093
307	MPID	0.105680785	0.222375262
308	MIPD	0.119114631	0.169413292
309	MPD	0.618977143	0.740384187
310	MID	0.52492492	0.798265747
311	MPID	0.524725851	0.700650675
312	MIPD	0.518819325	0.551343022
313	MPD	0.248463576	0.548604217
314	MID	0.480117678	0.163002671
315	MPID	0.123150616	0.218964508
316	MIPD	0.236638475	0.289556845
317	MPD	0.29350859	0.843867411
318	MID	0.747402101	0.460636616
319	MPID	0.20583985	0.333277988
320	MIPD	0.264803881	0.435632255
321	MPD	0.194553255	0.3908325
322	MID	0.098690472	0.254104241
323	MPID	0.064753446	0.205058875
324	MIPD	0.050226347	0.255714853
325	MPD	0.233404204	0.229232434
326	MID	0.21331703	0.237337681
327	MPID	0.129909002	0.177041505
328	MIPD	0.23359611	0.133609944
329	MPD	0.286188836	0.291797765
330	MID	0.185496152	0.27765099
331	MPID	0.230963967	0.308678274
332	MIPD	0.205308256	0.274560381
333	MPD	0.108081062	0.378182287
334	MID	0.184777075	0.720589197
335	MPID	0.107863146	0.439351955
336	MIPD	0.140479917	0.534983044
337	MPD	0.518266693	0.780571579
338	MID	0.507090555	0.155306227
339	MPID	0.438318763	0.391309981
340	MIPD	0.260509319	0.257041684
341	MPD	0.224248606	0.517258276
342	MID	0.32046806	0.478967277
343	MPID	0.149126208	0.358490514
344	MIPD	0.184360026	0.310352509
345	MPD	0.543888955	0.624508574
346	MID	1.035444547	0.189397529
347	MPID	0.632077466	0.330664849
348	MIPD	0.527275933	0.369467624
349	MPD	0.123909281	0.22254573
350	MID	0.388353722	0.426611218
351	MPID	0.07524755	0.279058472
352	MIPD	0.101036154	0.242361717
353	MPD	0.150002906	0.782600176
354	MID	0.101821907	0.742220626
355	MPID	0.165737807	0.733900052
356	MIPD	0.132371862	0.658975942
357	MPD	0.151478245	0.581497989
358	MID	0.609396333	0.496321283
359	MPID	0.122466376	0.445954722
360	MIPD	0.274348771	0.459909137
361	MPD	0.264522005	0.465639658
362	MID	0.243166693	0.467410549
363	MPID	0.192463169	0.283810347
364	MIPD	0.265395395	0.34602848
365	MPD	0.17118992	0.389913525
366	MID	0.630249376	0.289641715
367	MPID	0.117095517	0.197397272
368	MIPD	0.89221858	0.297441306
369	MPD	0.27624618	0.270087851
370	MID	0.060787318	0.213773085
371	MPID	0.085310726	0.224582907
372	MIPD	0.229484538	0.219414226
373	MPD	0.093360532	0.194096616
374	MID	0.065851892	0.276651408
375	MPID	0.056522215	0.180714362
376	MIPD	0.135068308	0.436721322
377	MPD	0.173583902	0.199027408
378	MID	0.25183048	0.176231734
379	MPID	0.165566401	0.174652296
380	MIPD	0.098932538	0.135794093
381	MPD	0.271299252	0.604498275
382	MID	0.261035129	0.63612349
383	MPID	0.155284797	0.528609779
384	MIPD	0.213159619	0.524148152
385	MPD	0.183860149	0.50989734
386	MID	0.365634293	0.480238863
387	MPID	0.17085057	0.38545145
388	MIPD	0.132778033	0.313988155
389	MPD	0.085349785	0.443508625
390	MID	0.083688311	0.396143315
391	MPID	0.124976438	0.19849677
392	MIPD	0.191774183	0.239380596
393	MPD	0.090524707	0.416325186
394	MID	0.178131671	0.352571451
395	MPID	0.088265135	0.248406324
396	MIPD	0.195433705	0.217871237
397	MPD	0.214984931	0.658516578
398	MID	0.145236517	0.302345962
399	MPID	0.15930084	0.363441546
400	MIPD	0.205695477	0.293859768
401	MPD	0.105652929	0.415528294
402	MID	0.434908836	0.297545654
403	MPID	0.124220559	0.422651542
404	MIPD	0.303674513	0.318705653
405	MPD	0.5608593	0.246976331
406	MID	0.622139483	0.145015815
407	MPID	0.511283448	0.198495938
408	MIPD	0.679287535	0.185458689
409	MPD	0.341523355	0.718249835
410	MID	1.002263062	0.406437492
411	MPID	0.516249934	0.508141314
412	MIPD	0.457780956	0.50449324
413	MPD	0.358238704	2.280127494
414	MID	0.121126227	2.216845279
415	MPID	0.21223677	2.167058671
416	MIPD	0.189622044	2.14785317
417	MPD	0.264726472	0.561986855
418	MID	0.297042072	0.496563246
419	MPID	0.211411607	0.628525258
420	MIPD	0.187394178	0.615619085
421	MPD	0.1921116	0.574315411
422	MID	0.154175443	0.325518605
423	MPID	0.093953543	0.279123066
424	MIPD	0.088772605	0.263385131
425	MPD	0.148997851	0.961925573
426	MID	0.859293089	0.671343741
427	MPID	0.116704029	0.598188893
428	MIPD	0.251890994	0.602239808
429	MPD	0.433227009	0.202702014
430	MID	1.009132718	0.257232702
431	MPID	0.514319822	0.266436611
432	MIPD	0.283670634	0.230622667
433	MPD	0.208615292	0.432061899
434	MID	0.160871792	0.279693328
435	MPID	0.173578587	0.309770353
436	MIPD	0.177473873	0.204982582
437	MPD	0.147646422	0.341041062
438	MID	0.561374107	0.427255245
439	MPID	0.29250149	0.271648922
440	MIPD	0.451893907	0.342848077
441	MPD	0.147451892	0.314598898
442	MID	0.084993366	0.308339122
443	MPID	0.134047124	0.210166968
444	MIPD	0.062058335	0.271244298
445	MPD	0.070451952	1.07494335
446	MID	0.172983899	1.287530396
447	MPID	0.096147158	0.955856886
448	MIPD	0.071191827	0.949578683
449	MPD	0.240567442	0.233635386
450	MID	0.165589622	0.171507247
451	MPID	0.441243619	0.212539683
452	MIPD	0.133678264	0.115089359
453	MPD	0.271518768	0.495603285
454	MID	0.337723242	0.451224738
455	MPID	0.238488102	0.541942824
456	MIPD	0.215406471	0.495175614
457	MPD	0.206184659	0.851971157
458	MID	0.438300868	0.882169826
459	MPID	0.430281351	0.757964518
460	MIPD	0.186978922	0.809571503
461	MPD	0.365032226	0.926461868
462	MID	0.986755642	0.977932943
463	MPID	0.817627426	0.857221925
464	MIPD	0.874654112	1.136091726
465	MPD	0.2487211	0.517103207
466	MID	0.272603141	0.292623712
467	MPID	0.117545081	0.252954026
468	MIPD	0.104556166	0.267871389
469	MPD	0.303681008	0.158604213
470	MID	0.651363328	0.200335559
471	MPID	0.121775251	0.222879084
472	MIPD	0.136104178	0.200900185
473	MPD	0.210926141	0.404269467
474	MID	0.124043427	0.152369761
475	MPID	0.152547549	0.13207
476	MIPD	0.24980539	0.239232702
477	MPD	0.330725621	0.199162117
478	MID	1.07049008	0.335723366
479	MPID	0.423484375	0.229968408
480	MIPD	0.459030244	0.19521266
481	MPD	0.339878924	0.277624399
482	MID	0.258353283	0.118701242
483	MPID	0.28163573	0.120429916
484	MIPD	0.224830901	0.150960383
485	MPD	0.177766906	0.265110287
486	MID	0.163025437	0.327226879
487	MPID	0.095521207	0.193718401
488	MIPD	0.186311968	0.293254692
489	MPD	0.293088964	0.976311415
490	MID	0.404267784	0.708226809
491	MPID	0.283795697	0.567577056
492	MIPD	0.303557924	0.482208491
493	MPD	0.141425855	0.987057296
494	MID	0.261237826	0.884011905
495	MPID	0.16978548	0.912377684
496	MIPD	0.080336862	0.842689615
497	MPD	0.108334598	0.304044027
498	MID	0.160989952	0.23149667
499	MPID	0.226060086	0.317979547
500	MIPD	0.107394649	0.281661837
501	MPD	0.091505009	0.50659
502	MID	0.146603309	0.594642432
503	MPID	0.118981677	0.631073397
504	MIPD	0.202516065	0.591288697
505	MPD	0.209263723	0.355433012
506	MID	0.336655888	0.120460595
507	MPID	0.148682737	0.172562209
508	MIPD	0.212255357	0.111604584
509	MPD	0.31713308	1.617850564
510	MID	0.521820511	1.609372052
511	MPID	0.331169584	1.586091422
512	MIPD	0.389607037	1.508591069
513	MPD	0.372047418	0.441873709
514	MID	0.546607693	0.679685553
515	MPID	0.341360979	0.500285039
516	MIPD	0.334409466	0.607538097
517	MPD	0.390426035	0.351082467
518	MID	0.111772728	0.170034487
519	MPID	0.291296368	0.197540865
520	MIPD	0.136764652	0.14124163
521	MPD	0.161501963	0.269353372
522	MID	0.489464779	0.477958112
523	MPID	0.306161008	0.330677847
524	MIPD	0.173090066	0.334009558
525	MPD	0.299258753	0.266435652
526	MID	0.07258562	0.244054902
527	MPID	0.074633552	0.254291078
528	MIPD	0.145579221	0.30490833
529	MPD	0.341046871	0.447836241
530	MID	0.473344354	0.228996019
531	MPID	0.305816009	0.198069891
532	MIPD	0.183058945	0.141577996
533	MPD	0.345883386	0.552515026
534	MID	0.484037193	0.252692174
535	MPID	0.275418653	0.282802867
536	MIPD	0.261446519	0.255463309
537	MPD	0.246181891	0.550296551
538	MID	0.458839484	0.362196903
539	MPID	0.147004103	0.415150508
540	MIPD	0.263297779	0.404061439
541	MPD	0.320497466	0.41701696
542	MID	0.133040135	0.149837413
543	MPID	0.234777081	0.226537242
544	MIPD	0.178023964	0.255179946
545	MPD	0.146890284	0.33918047
546	MID	0.313762155	0.073747969
547	MPID	0.100412759	0.146735297
548	MIPD	0.171293624	0.128079357
549	MPD	0.071291424	0.110259537
550	MID	0.403786067	0.246658741
551	MPID	0.26999104	0.211858596
552	MIPD	0.203568074	0.118324392
553	MPD	0.535536805	0.327685089
554	MID	0.323382066	0.323437214
555	MPID	0.467179188	0.361825736
556	MIPD	0.248736889	0.25544902
557	MPD	0.284311822	0.616328202
558	MID	0.438281699	0.67147845
559	MPID	0.246070838	0.494622817
560	MIPD	0.255864964	0.670543174
561	MPD	0.158248888	0.372112238
562	MID	0.134989727	0.337940644
563	MPID	0.088700858	0.371430259
564	MIPD	0.097775023	0.23209625
565	MPD	0.140218413	0.184539525
566	MID	0.321183474	0.154009403
567	MPID	0.090135533	0.180478749
568	MIPD	0.248434424	0.151772204
569	MPD	0.185903293	0.293953351
570	MID	0.5564112	0.218738913
571	MPID	0.269286097	0.329393137
572	MIPD	0.252384318	0.223114637
573	MPD	0.085682027	0.20715405
574	MID	0.052886699	0.287328898
575	MPID	0.145970676	0.293255903
576	MIPD	0.149618543	0.364038716
577	MPD	0.515313388	0.487783754
578	MID	0.398103242	0.412852301
579	MPID	0.318517286	0.313399579
580	MIPD	0.245926882	0.337178142
581	MPD	0.250705996	0.696723435
582	MID	0.248547092	0.510340694
583	MPID	0.175211358	0.407069166
584	MIPD	0.202399196	0.59066787
585	MPD	0.505626173	0.518652657
586	MID	0.261886822	0.275569999
587	MPID	0.251063682	0.256910304
588	MIPD	0.234785887	0.273737338
589	MPD	0.425082349	0.433649742
590	MID	0.458432246	0.295273535
591	MPID	0.157205822	0.164467709
592	MIPD	0.22655113	0.180966463
593	MPD	0.494250883	0.389600539
594	MID	0.770158713	0.209593256
595	MPID	0.557510061	0.25855749
596	MIPD	0.390986598	0.130059324
597	MPD	0.435639542	0.382041215
598	MID	0.918257187	0.336356733
599	MPID	0.219285875	0.23984485
600	MIPD	0.317285131	0.321607799
601	MPD	1.270275341	0.781513324
602	MID	0.802506522	0.380424475
603	MPID	1.011943587	0.369148528
604	MIPD	0.528170693	0.310267877
605	MPD	0.115647779	0.33096985
606	MID	0.440302409	0.454391489
607	MPID	0.122065185	0.413970489
608	MIPD	0.251709904	0.362694781
609	MPD	0.118583737	0.288609134
610	MID	0.204638799	0.155312022
611	MPID	0.199003564	0.169671856
612	MIPD	0.155249811	0.121651029
613	MPD	0.121330674	0.833398274
614	MID	0.494244168	0.75345187
615	MPID	0.093150239	0.545605326
616	MIPD	0.171410173	0.876315348
617	MPD	0.391090137	0.338135595
618	MID	0.64613672	0.193059255
619	MPID	0.167190249	0.163715035
620	MIPD	0.161865039	0.167604629
621	MPD	0.462628991	0.294191652
622	MID	0.336456906	0.220136793
623	MPID	0.658057075	0.301740489
624	MIPD	0.389802989	0.199509429
625	MPD	0.146537565	0.262687491
626	MID	0.147401024	0.607448762
627	MPID	0.239366345	0.369901842
628	MIPD	0.323864463	0.391238164
629	MPD	0.065173119	0.481327853
630	MID	0.235891542	0.499892589
631	MPID	0.177760221	0.437314631
632	MIPD	0.169866974	0.465870255
633	MPD	0.141094326	0.724788005
634	MID	0.107918909	0.622636081
635	MPID	0.290758406	0.759753886
636	MIPD	0.100306596	0.526009631
637	MPD	0.183819489	0.499590307
638	MID	0.197446929	0.485277833
639	MPID	0.186410361	0.414175096
640	MIPD	0.112953926	0.407295474
641	MPD	0.050685119	0.245007252
642	MID	0.292763266	0.167780847
643	MPID	0.070875857	0.152650968
644	MIPD	0.22809169	0.148507743
645	MPD	0.050097531	0.468188874
646	MID	0.654007699	0.289843264
647	MPID	0.097712187	0.298268243
648	MIPD	0.15477594	0.231583381
649	MPD	0.565275609	0.502893395
650	MID	0.420931548	0.210575095
651	MPID	0.229857159	0.230462995
652	MIPD	0.177231602	0.227680389
653	MPD	0.104130987	0.289315708
654	MID	0.106800265	0.468748105
655	MPID	0.12538565	0.376060655
656	MIPD	0.147282467	0.363259373
657	MPD	0.234733598	0.218448486
658	MID	0.319672922	0.261747066
659	MPID	0.074082692	0.194110128
660	MIPD	0.207652863	0.207120713
661	MPD	0.214222132	0.212501843
662	MID	0.092125823	0.167195765
663	MPID	0.239001048	0.166226347
664	MIPD	0.321691591	0.174506409
665	MPD	0.110114985	0.76143307
666	MID	0.650891168	0.963420383
667	MPID	0.114705811	0.700283272
668	MIPD	0.181652749	0.768658922
669	MPD	0.334287034	0.776406064
670	MID	0.119755746	0.679373991
671	MPID	0.233252558	0.706626777
672	MIPD	0.173960881	0.689154323
673	MPD	0.265029115	0.207666891
674	MID	0.145341435	0.175753103
675	MPID	0.117913402	0.156042886
676	MIPD	0.135408388	0.161324696
677	MPD	0.254854082	0.438065397
678	MID	0.163627494	0.207628603
679	MPID	0.177707528	0.241150211
680	MIPD	0.140808409	0.162939507
681	MPD	0.666489674	0.648231515
682	MID	0.40398329	0.202204117
683	MPID	0.320625436	0.11916814
684	MIPD	0.377170539	0.217796293
685	MPD	0.728893434	0.362693135
686	MID	0.946176148	0.21736415
687	MPID	0.422220241	0.185764536
688	MIPD	0.658794645	0.118634292
689	MPD	0.297126374	0.319649807
690	MID	0.40017134	0.318249243
691	MPID	0.143804719	0.238845811
692	MIPD	0.140602009	0.199578291
693	MPD	0.302105573	0.331367045
694	MID	0.445138052	0.263920351
695	MPID	0.22648601	0.224064304
696	MIPD	0.188573954	0.223949631
697	MPD	0.184845223	0.556687228
698	MID	0.19043551	0.223121924
699	MPID	0.098301562	0.241669663
700	MIPD	0.130550761	0.271420155
701	MPD	0.287643429	0.792070176
702	MID	0.639402505	0.197165141
703	MPID	0.186366898	0.171640568
704	MIPD	0.238281953	0.201446766
705	MPD	0.255685544	0.444481047
706	MID	0.317346526	0.581060708
707	MPID	0.239450706	0.512124888
708	MIPD	0.435844492	0.582472562
709	MPD	0.17767832	0.267193621
710	MID	0.112823924	0.313746964
711	MPID	0.165974615	0.313065847
712	MIPD	0.132834985	0.260422196
713	MPD	0.209766605	0.626442383
714	MID	0.384488607	0.540550959
715	MPID	0.119809518	0.516969544
716	MIPD	0.332879407	0.532150004
717	MPD	0.048070193	0.221460802
718	MID	0.071132894	0.301733474
719	MPID	0.054509602	0.323481146
720	MIPD	0.07161398	0.282535104
721	MPD	0.465354966	0.925452776
722	MID	0.442797299	0.734598939
723	MPID	0.401466018	0.77425767
724	MIPD	0.561820681	0.659549257
725	MPD	0.100433939	0.345460329
726	MID	0.384501779	0.175851358
727	MPID	0.079701511	0.230293314
728	MIPD	0.086923478	0.249971027
729	MPD	0.231961249	0.4356958
730	MID	0.123047565	0.355670627
731	MPID	0.173130947	0.300156055
732	MIPD	0.10154138	0.358420715
733	MPD	0.236109088	0.302879626
734	MID	0.828433554	0.151746469
735	MPID	0.320688195	0.129698961
736	MIPD	0.305028553	0.145905629
737	MPD	0.225440322	0.529253158
738	MID	0.297527711	0.32307401
739	MPID	0.151380765	0.374702095
740	MIPD	0.167729975	0.339766697
741	MPD	0.28212843	0.844623435
742	MID	0.101083836	0.666346057
743	MPID	0.22736378	0.789248141
744	MIPD	0.137664704	0.698916954
745	MPD	0.166732833	0.288057964
746	MID	0.322213657	0.207455932
747	MPID	0.164985624	0.244962333
748	MIPD	0.357892298	0.189088219
749	MPD	0.23099706	0.327119255
750	MID	0.246097467	0.220861789
751	MPID	0.342863478	0.351721728
752	MIPD	0.22867611	0.160510103
753	MPD	0.302874472	0.319070091
754	MID	0.82615791	0.155216
755	MPID	0.225215428	0.150437385
756	MIPD	0.319538808	0.126735097
757	MPD	0.17775921	0.589647481
758	MID	0.253756016	0.327157546
759	MPID	0.053616909	0.176523462
760	MIPD	0.079069995	0.294516909
761	MPD	0.442426075	0.436662573
762	MID	0.127223059	0.109479839
763	MPID	0.118141503	0.202450525
764	MIPD	0.371235937	0.123777195
765	MPD	0.068011519	0.179867376
766	MID	0.218332729	0.15593256
767	MPID	0.108267248	0.245566401
768	MIPD	0.161977957	0.13335836
769	MPD	0.161116048	0.735977661
770	MID	0.2456439	1.102628441
771	MPID	0.200612823	0.980809119
772	MIPD	0.133673257	0.919929069
773	MPD	0.50899001	0.263107181
774	MID	0.36089054	0.344716412
775	MPID	0.248984511	0.276133282
776	MIPD	0.742409599	0.309638401
777	MPD	0.389404677	0.51267007
778	MID	1.145607028	0.112585161
779	MPID	0.379468463	0.202704605
780	MIPD	0.297051379	0.293673278
781	MPD	0.202140565	0.278774742
782	MID	0.175253708	0.168074104
783	MPID	0.121219401	0.155107298
784	MIPD	0.097855686	0.17720592
785	MPD	0.035341608	0.288015193
786	MID	0.340144651	0.26490782
787	MPID	0.09255809	0.263375081
788	MIPD	0.145045975	0.245538134
789	MPD	0.164501936	0.578117762
790	MID	0.486854303	0.617350651
791	MPID	0.174697299	0.546254489
792	MIPD	0.21572448	0.507258181
793	MPD	0.141009681	0.122312876
794	MID	0.578928748	0.140173316
795	MPID	0.174048261	0.124275039
796	MIPD	0.128221304	0.159952433
797	MPD	0.587100927	0.432583863
798	MID	0.261434325	0.272384344
799	MPID	0.341024237	0.27354323
800	MIPD	0.265600532	0.256796723
801	MPD	0.662720071	0.594865387
802	MID	0.715381808	0.36482549
803	MPID	0.432360662	0.385140275
804	MIPD	0.377132379	0.287647331
805	MPD	0.079489012	0.260398479
806	MID	0.193902267	0.288895659
807	MPID	0.116941479	0.256777757
808	MIPD	0.293806927	0.312815622
809	MPD	0.311906349	0.284328982
810	MID	0.494580687	0.125480843
811	MPID	0.370652964	0.164523014
812	MIPD	0.323000997	0.181649941
813	MPD	0.285465473	0.372324848
814	MID	0.441047256	0.17798478
815	MPID	0.342750866	0.236953395
816	MIPD	0.440810124	0.213117901
817	MPD	0.090944554	0.34121143
818	MID	0.176099792	0.391431323
819	MPID	0.094002057	0.473947517
820	MIPD	0.243685942	0.322062494
821	MPD	0.262949061	0.393191199
822	MID	0.111078397	0.184100789
823	MPID	0.174348659	0.320369365
824	MIPD	0.112595276	0.169099492
825	MPD	0.279841833	0.886783961
826	MID	0.380432125	0.808821845
827	MPID	0.382875764	1.116163833
828	MIPD	0.182072423	0.873910331
829	MPD	0.121118247	0.095719308
830	MID	0.207883467	0.09407944
831	MPID	0.306898982	0.163872309
832	MIPD	0.270262988	0.096462657
833	MPD	0.440695234	0.741090144
834	MID	0.424066811	0.242704325
835	MPID	0.267029003	0.364505104
836	MIPD	0.338772471	0.222882246
837	MPD	0.07616603	0.40860392
838	MID	0.352589144	0.427616793
839	MPID	0.083331424	0.386020032
840	MIPD	0.073891931	0.259797292
841	MPD	0.216464223	0.280965322
842	MID	0.136278624	0.254219492
843	MPID	0.248885073	0.212226223
844	MIPD	0.147544843	0.24132714
845	MPD	0.143252064	0.260304957
846	MID	0.147994064	0.27595762
847	MPID	0.246413061	0.189170511
848	MIPD	0.155830867	0.239672918
849	MPD	0.419918722	0.454838477
850	MID	0.538913089	0.544284975
851	MPID	0.285148321	0.29985503
852	MIPD	0.406883426	0.404626596
853	MPD	0.085805091	0.335089402
854	MID	0.167674812	0.374595732
855	MPID	0.212244534	0.250701606
856	MIPD	0.152963595	0.370615606
857	MPD	0.099970801	0.227384968
858	MID	0.235904057	0.22517985
859	MPID	0.088865901	0.231071031
860	MIPD	0.128786139	0.210768628
861	MPD	0.125842901	0.224299378
862	MID	0.212959367	0.277583566
863	MPID	0.197245554	0.269564119
864	MIPD	0.243178967	0.235320122
865	MPD	0.200364541	0.322621027
866	MID	0.091090135	0.24468494
867	MPID	0.092558998	0.212073959
868	MIPD	0.183413132	0.220074862
869	MPD	0.238520658	0.25834917
870	MID	0.364975347	0.108002188
871	MPID	0.289753084	0.07603637
872	MIPD	0.423991864	0.092043727
873	MPD	0.264526463	0.292302841
874	MID	0.291270088	0.116519005
875	MPID	0.228486156	0.185909638
876	MIPD	0.314293022	0.123083165
877	MPD	0.340973677	0.693265164
878	MID	0.315024847	0.340713551
879	MPID	0.320333352	0.531428295
880	MIPD	0.210098804	0.414420184
881	MPD	0.085631415	0.46246368
882	MID	0.336517237	0.292841134
883	MPID	0.033036166	0.290289829
884	MIPD	0.157217798	0.290602453
885	MPD	0.300303977	0.347433597
886	MID	0.157793152	0.191495336
887	MPID	0.167322391	0.127623369
888	MIPD	0.103553795	0.129224862
889	MPD	0.466658716	0.65542012
890	MID	0.171520771	0.140187755
891	MPID	0.169257514	0.271376139
892	MIPD	0.317122851	0.356428021
893	MPD	0.08561552	0.598839787
894	MID	0.252713457	0.753692045
895	MPID	0.073961709	0.494748755
896	MIPD	0.06207587	0.528469696
897	MPD	0.459291907	0.638008772
898	MID	0.918392414	0.869812634
899	MPID	0.516463058	0.744026928
900	MIPD	0.53943127	0.704642611
901	MPD	0.152456766	0.416286414
902	MID	0.114430268	0.26404263
903	MPID	0.09368079	0.306647212
904	MIPD	0.177823636	0.283678887
905	MPD	0.28200382	0.412342213
906	MID	0.364476768	0.178103182
907	MPID	0.135891375	0.15356086
908	MIPD	0.076282245	0.088762509
909	MPD	0.293108205	0.360592703
910	MID	0.712620404	0.337611107
911	MPID	0.224524188	0.274773592
912	MIPD	0.273032724	0.284473901
913	MPD	0.221325979	0.274878121
914	MID	0.39131111	0.157069816
915	MPID	0.17122725	0.187229919
916	MIPD	0.146981914	0.126278556
917	MPD	0.636715795	0.575753203
918	MID	0.281924459	0.289649305
919	MPID	0.368941673	0.4692247
920	MIPD	0.416265399	0.350457919
921	MPD	0.255807568	0.533699661
922	MID	0.394226699	0.222563828
923	MPID	0.198827408	0.377054009
924	MIPD	0.358702059	0.330493201
925	MPD	0.286778601	0.498655667
926	MID	0.161803508	0.323995348
927	MPID	0.150913535	0.314008049
928	MIPD	0.168163746	0.438744021
929	MPD	0.128386957	0.281897137
930	MID	0.433815729	0.2593813
931	MPID	0.121125941	0.170492307
932	MIPD	0.121633475	0.12333693
933	MPD	0.541318577	0.73828665
934	MID	0.617652224	0.275381792
935	MPID	0.530992275	0.370942169
936	MIPD	0.43757571	0.407416873
937	MPD	0.270919198	0.35156075
938	MID	0.858876435	0.271774574
939	MPID	0.395130376	0.228910298
940	MIPD	0.287956877	0.24314641
941	MPD	0.261067064	0.429464595
942	MID	0.061036648	0.24484671
943	MPID	0.190935354	0.286035322
944	MIPD	0.155708064	0.201415919
945	MPD	0.252885805	0.239962684
946	MID	0.340219093	0.230565847
947	MPID	0.207448133	0.228059007
948	MIPD	0.18018963	0.238865427
949	MPD	0.070753824	0.294077534
950	MID	0.081476173	0.316803111
951	MPID	0.069959578	0.316881071
952	MIPD	0.081802771	0.275486099
953	MPD	0.154216292	1.077274322
954	MID	0.128917102	0.678307493
955	MPID	0.337150675	0.966629917
956	MIPD	0.171576801	0.806691493
957	MPD	0.292219522	0.421051391
958	MID	0.899958098	0.273161718
959	MPID	0.277229566	0.215636908
960	MIPD	0.282919772	0.196083942
961	MPD	0.319349467	0.310981423
962	MID	0.460238973	0.140174556
963	MPID	0.347279737	0.187060856
964	MIPD	0.236975262	0.264030509
965	MPD	0.286055242	0.47597552
966	MID	0.274349692	0.506525639
967	MPID	0.201504891	0.341366958
968	MIPD	0.290298449	0.551465151
969	MPD	0.342072079	0.513717117
970	MID	0.133671653	0.165698772
971	MPID	0.115781077	0.113286585
972	MIPD	0.081381294	0.200733646
973	MPD	0.238519334	0.758727984
974	MID	0.177196793	0.753923665
975	MPID	0.119908493	0.702495383
976	MIPD	0.086709042	0.645225832
977	MPD	0.204963416	0.501011716
978	MID	0.601975061	0.56671927
979	MPID	0.279879268	0.486792567
980	MIPD	0.306421738	0.557769238
981	MPD	0.10740639	0.206259938
982	MID	0.634633525	0.165734958
983	MPID	0.233974916	0.113837014
984	MIPD	0.092468194	0.147194896
985	MPD	0.134308572	0.183512754
986	MID	0.192319476	0.157840946
987	MPID	0.188971075	0.166771036
988	MIPD	0.276825335	0.181330154
989	MPD	0.388809694	0.432862078
990	MID	0.232189781	0.296282191
991	MPID	0.189732918	0.349159668
992	MIPD	0.396635346	0.414038761
993	MPD	0.404750192	0.508159281
994	MID	0.339863272	0.401334376
995	MPID	0.140019351	0.396731884
996	MIPD	0.339133912	0.26812327
997	MPD	0.18382291	0.350882112
998	MID	0.38434846	0.25864589
999	MPID	0.23225557	0.232778764
1000	MIPD	0.154982095	0.23649686
1001	MPD	0.095663473	0.26467314
1002	MID	0.179368591	0.25650635
1003	MPID	0.157012768	0.266116216
1004	MIPD	0.039409504	0.210166583
1005	MPD	0.137281851	0.258545841
1006	MID	0.290311386	0.222841224
1007	MPID	0.181184465	0.282007455
1008	MIPD	0.364097579	0.153339401
1009	MPD	0.408788175	0.456319121
1010	MID	0.432146289	0.268440981
1011	MPID	0.184907542	0.355684337
1012	MIPD	0.187056225	0.285059747
1013	MPD	0.089671891	0.462116431
1014	MID	0.207809799	0.343228165
1015	MPID	0.194365681	0.428131084
1016	MIPD	0.141841765	0.294835715
1017	MPD	0.32192215	0.385844771
1018	MID	1.903555543	0.372233061
1019	MPID	0.399343838	0.334976909
1020	MIPD	0.316718019	0.497016788
1021	MPD	0.255844509	0.577817549
1022	MID	0.537138648	0.397998807
1023	MPID	0.333698095	0.380115362
1024	MIPD	0.269475022	0.308250853
1025	MPD	0.301385829	0.415323118
1026	MID	0.129115294	0.191315383
1027	MPID	0.11418341	0.269392257
1028	MIPD	0.173982831	0.192455175
1029	MPD	0.277848593	0.42843052
1030	MID	0.31114954	0.189775552
1031	MPID	0.143547616	0.226461798
1032	MIPD	0.258797561	0.227933178
1033	MPD	0.269713363	0.363293669
1034	MID	0.475510324	0.402384222
1035	MPID	0.325467505	0.466178891
1036	MIPD	0.199001586	0.337741816
1037	MPD	0.149879231	0.337017711
1038	MID	0.26635535	0.40605372
1039	MPID	0.343034294	0.341877965
1040	MIPD	0.239123959	0.324296245
1041	MPD	0.114776906	0.311453639
1042	MID	0.340466751	0.163517332
1043	MPID	0.200600033	0.094059836
1044	MIPD	0.096013943	0.115884649
1045	MPD	0.136228793	0.351585644
1046	MID	0.262801872	0.316429826
1047	MPID	0.177135138	0.304101712
1048	MIPD	0.143600319	0.385731417
1049	MPD	0.228065409	0.329881173
1050	MID	0.215824481	0.176477138
1051	MPID	0.072500109	0.133412788
1052	MIPD	0.072100203	0.129408891
1053	MPD	0.134087447	0.310621351
1054	MID	0.299487056	0.40072853
1055	MPID	0.257895365	0.411095191
1056	MIPD	0.131540259	0.443966604
1057	MPD	0.120347416	0.215437075
1058	MID	0.211456843	0.168378472
1059	MPID	0.093469621	0.148591193
1060	MIPD	0.233636719	0.138533267
1061	MPD	0.175110549	0.358290324
1062	MID	0.455704017	0.13469373
1063	MPID	0.098441196	0.117345661
1064	MIPD	0.30968902	0.211905888
1065	MPD	0.152606325	0.636608457
1066	MID	0.345280439	0.528511834
1067	MPID	0.175450089	0.641959094
1068	MIPD	0.183296832	0.426877358
1069	MPD	0.205195476	0.307885362
1070	MID	0.555997074	0.329450704
1071	MPID	0.135521692	0.21859869
1072	MIPD	0.164291566	0.165201242
1073	MPD	0.215061298	0.379279906
1074	MID	0.208649587	0.296950185
1075	MPID	0.133623855	0.282561929
1076	MIPD	0.176583832	0.363339939
1077	MPD	0.353823347	0.43013449
1078	MID	0.441588741	0.181661752
1079	MPID	0.202474985	0.228190804
1080	MIPD	0.133596825	0.186423422
1081	MPD	0.16697652	0.375677721
1082	MID	0.185335366	0.342579025
1083	MPID	0.148496809	0.371847845
1084	MIPD	0.23728158	0.477555359
1085	MPD	0.172262674	0.289675899
1086	MID	0.609849771	0.462170923
1087	MPID	0.056904906	0.188972584
1088	MIPD	0.06845559	0.378356063
1089	MPD	0.157090404	0.429591768
1090	MID	0.221389529	0.294219969
1091	MPID	0.172429125	0.265137334
1092	MIPD	0.057987393	0.188354199
1093	MPD	0.255511607	0.29796528
1094	MID	0.396003983	0.280133219
1095	MPID	0.265886359	0.239821385
1096	MIPD	0.247162367	0.226684772
1097	MPD	0.195226093	0.592211266
1098	MID	0.518388525	0.208727042
1099	MPID	0.451370328	0.321451449
1100	MIPD	0.279108958	0.262988476
1101	MPD	0.121643436	0.14302518
1102	MID	0.113438755	0.226001664
1103	MPID	0.295769547	0.320888159
1104	MIPD	0.346370467	0.268080882
1105	MPD	0.060151402	0.369468917
1106	MID	0.214016819	0.497288257
1107	MPID	0.115325722	0.355242232
1108	MIPD	0.184353096	0.462917702
1109	MPD	0.111829043	0.179175039
1110	MID	0.179087347	0.22944487
1111	MPID	0.125071156	0.296497033
1112	MIPD	0.092048018	0.129571105
1113	MPD	0.17329443	0.33794266
1114	MID	0.117490515	0.351839631
1115	MPID	0.097596098	0.277675341
1116	MIPD	0.091098	0.263972389
1117	MPD	0.108345227	0.291028572
1118	MID	0.22208469	0.215561016
1119	MPID	0.057990476	0.200171961
1120	MIPD	0.116563505	0.140256987
1121	MPD	0.339114743	0.406571699
1122	MID	0.234826592	0.153217418
1123	MPID	0.156370978	0.218860791
1124	MIPD	0.146057137	0.188715472
1125	MPD	0.414985975	0.484378027
1126	MID	0.362105289	0.165248403
1127	MPID	0.165232154	0.220024814
1128	MIPD	0.24502179	0.10430463
1129	MPD	0.189239263	0.243994928
1130	MID	0.197707365	0.332677141
1131	MPID	0.262985019	0.41776251
1132	MIPD	0.242472147	0.311148161
1133	MPD	0.854858669	0.743973242
1134	MID	0.865173407	0.851776311
1135	MPID	0.634174187	0.669214226
1136	MIPD	0.575444194	0.736476061
1137	MPD	0.322783098	0.315917132
1138	MID	0.237420093	0.387414398
1139	MPID	0.326223291	0.358966239
1140	MIPD	0.238498863	0.34882555
1141	MPD	0.180968802	0.391667106
1142	MID	0.370218232	0.510328562
1143	MPID	0.148997393	0.398317856
1144	MIPD	0.260208234	0.469771011
1145	MPD	0.208832535	0.459926189
1146	MID	0.198858431	0.17471143
1147	MPID	0.123548106	0.147692406
1148	MIPD	0.110981321	0.164638838
1149	MPD	0.514180964	0.756373878
1150	MID	0.706564202	0.593589696
1151	MPID	0.420733037	0.632557411
1152	MIPD	0.506805729	0.707668973
1153	MPD	0.313428973	0.29845933
1154	MID	0.183165018	0.132818956
1155	MPID	0.226485029	0.171014434
1156	MIPD	0.280138594	0.151260557
1157	MPD	0.493293131	0.380561807
1158	MID	0.460845191	0.28438079
1159	MPID	0.477885945	0.268062435
1160	MIPD	0.587809438	0.324579201
1161	MPD	0.264332833	0.370967446
1162	MID	0.134644524	0.181189328
1163	MPID	0.206475964	0.179977458
1164	MIPD	0.18457608	0.176399303
1165	MPD	0.140547545	0.138959739
1166	MID	0.150223257	0.265673942
1167	MPID	0.11672577	0.090099717
1168	MIPD	0.214108827	0.168404918
1169	MPD	0.073974219	0.119855848
1170	MID	0.188494221	0.131391483
1171	MPID	0.102988394	0.157284964
1172	MIPD	0.17689055	0.098290994
1173	MPD	0.113357018	0.079288205
1174	MID	0.217051384	0.286506972
1175	MPID	0.124665319	0.155093956
1176	MIPD	0.10877626	0.135608016
1177	MPD	0.208593588	0.521904796
1178	MID	0.447046242	0.559489909
1179	MPID	0.212593645	0.482110183
1180	MIPD	0.316566083	0.621847351
1181	MPD	0.183764218	0.696575104
1182	MID	0.295856556	1.008763479
1183	MPID	0.178074196	0.738098151
1184	MIPD	0.156543867	0.866696705
1185	MPD	0.140001866	0.228059508
1186	MID	0.279972876	0.187271557
1187	MPID	0.089385596	0.266724868
1188	MIPD	0.349049455	0.231709228
1189	MPD	0.106124342	0.309760286
1190	MID	0.183765415	0.520070681
1191	MPID	0.094991169	0.384716944
1192	MIPD	0.107061583	0.422744191
1193	MPD	0.469005167	0.258250074
1194	MID	1.46337208	0.336911933
1195	MPID	0.619317788	0.164125475
1196	MIPD	0.509770207	0.232730968
1197	MPD	0.121716374	0.383436703
1198	MID	0.146654992	0.235972114
1199	MPID	0.17415063	0.169139214
1200	MIPD	0.124762703	0.228122544
1201	MPD	0.104127514	0.186694815
1202	MID	0.165684457	0.195417726
1203	MPID	0.118694216	0.155665571
1204	MIPD	0.280149064	0.175730539
1205	MPD	0.190355549	0.327178854
1206	MID	0.251223821	0.13791636
1207	MPID	0.115486901	0.181967447
1208	MIPD	0.111737738	0.220594497
1209	MPD	0.069793316	0.358342081
1210	MID	0.364293368	0.425187588
1211	MPID	0.158270442	0.450189081
1212	MIPD	0.090244536	0.387669803
1213	MPD	0.255795423	0.424744773
1214	MID	0.202704796	0.395399688
1215	MPID	0.377992292	0.386014161
1216	MIPD	0.378813341	0.377236443
1217	MPD	0.253210468	0.406812413
1218	MID	0.937027272	0.191489157
1219	MPID	0.305338135	0.201453523
1220	MIPD	0.350647858	0.254443301
1221	MPD	0.222948794	0.370374946
1222	MID	0.694276545	0.161886848
1223	MPID	0.080859029	0.237249515
1224	MIPD	0.346123858	0.221903041
1225	MPD	0.179902445	0.644726392
1226	MID	0.611397917	0.523949776
1227	MPID	0.309145797	0.464794407
1228	MIPD	0.292969899	0.587386066
1229	MPD	0.109308372	0.152676984
1230	MID	0.155258677	0.216069232
1231	MPID	0.117236862	0.209089419
1232	MIPD	0.062706936	0.163785266
1233	MPD	0.062065968	0.36716547
1234	MID	0.145893763	0.309403518
1235	MPID	0.067294183	0.322074405
1236	MIPD	0.088399763	0.258168978
1237	MPD	0.119648747	0.190171024
1238	MID	0.284820801	0.194167373
1239	MPID	0.12520022	0.185673092
1240	MIPD	0.208961914	0.203002011
1241	MPD	0.402155536	0.442999929
1242	MID	0.529581761	0.404529428
1243	MPID	0.561431313	0.509791816
1244	MIPD	0.456412465	0.386526409
1245	MPD	0.649037126	0.986188106
1246	MID	0.459820051	1.103123442
1247	MPID	0.373357175	1.145366359
1248	MIPD	0.608246455	1.063438669
1249	MPD	0.168346921	0.471361857
1250	MID	0.398952284	0.50316229
1251	MPID	0.229320683	0.368402871
1252	MIPD	0.221300496	0.485182295
1253	MPD	0.334096861	0.364759359
1254	MID	0.232205329	0.485367146
1255	MPID	0.241823031	0.400701499
1256	MIPD	0.25032337	0.51289913
1257	MPD	0.177590821	0.382000535
1258	MID	0.107227391	0.301273212
1259	MPID	0.281356424	0.298603145
1260	MIPD	0.172081315	0.281882046
1261	MPD	0.104234414	0.418417076
1262	MID	0.603927007	0.305879192
1263	MPID	0.241877197	0.179075075
1264	MIPD	0.250632345	0.263208112
1265	MPD	0.121619524	0.656629684
1266	MID	0.227967975	1.064125621
1267	MPID	0.217843584	0.767668577
1268	MIPD	0.233272213	0.862615903
1269	MPD	0.165019396	0.212722368
1270	MID	0.273569767	0.482897218
1271	MPID	0.519503947	0.36189833
1272	MIPD	0.272459123	0.28104661
1273	MPD	0.235616867	0.261883446
1274	MID	0.678178962	0.373671857
1275	MPID	0.280001056	0.232795084
1276	MIPD	0.199993052	0.264917546
1277	MPD	0.321196418	0.46335642
1278	MID	0.65178587	0.206790426
1279	MPID	0.254686633	0.240655045
1280	MIPD	0.276982603	0.297085527
1281	MPD	0.222083073	0.263961458
1282	MID	0.185572097	0.188582242
1283	MPID	0.197473608	0.204951338
1284	MIPD	0.071648066	0.176823319
1285	MPD	0.216126884	1.071132134
1286	MID	0.253190196	0.490248538
1287	MPID	0.172746917	0.636683509
1288	MIPD	0.106924149	0.494536111
1289	MPD	0.11401344	0.250623334
1290	MID	0.313710998	0.4225278
1291	MPID	0.240331248	0.394875033
1292	MIPD	0.158003928	0.349839966
1293	MPD	0.427365489	0.409289163
1294	MID	0.239722793	0.123095389
1295	MPID	0.168124219	0.199408299
1296	MIPD	0.174836115	0.113974619
1297	MPD	0.18766161	0.252658437
1298	MID	0.64073941	0.263987668
1299	MPID	0.311163441	0.253045329
1300	MIPD	0.143643827	0.162424744
1301	MPD	0.136640249	0.247582743
1302	MID	0.296117483	0.316559257
1303	MPID	0.337646522	0.281734333
1304	MIPD	0.191959012	0.245724334
1305	MPD	0.208901074	1.068952121
1306	MID	0.257291964	1.037985492
1307	MPID	0.211584988	0.99379847
1308	MIPD	0.13648292	0.839004088
1309	MPD	0.262757522	0.208835918
1310	MID	0.158357296	0.217376092
1311	MPID	0.099315445	0.154584091
1312	MIPD	0.120288123	0.26331586
1313	MPD	0.322018141	0.294630647
1314	MID	0.540777788	0.382395872
1315	MPID	0.287563903	0.329429482
1316	MIPD	0.518820154	0.413278185
1317	MPD	0.235590864	0.605478581
1318	MID	0.38521054	0.413235371
1319	MPID	0.328440439	0.48220672
1320	MIPD	0.282519914	0.515888178
1321	MPD	0.067059544	0.123566596
1322	MID	0.382599109	0.276441447
1323	MPID	0.187844389	0.213581401
1324	MIPD	0.220579433	0.236757776
1325	MPD	0.287129995	0.447076183
1326	MID	0.675281456	0.427790215
1327	MPID	0.344940726	0.356351222
1328	MIPD	0.424438842	0.386793326
1329	MPD	0.207107327	0.48070085
1330	MID	0.486252896	0.320591479
1331	MPID	0.099885242	0.491963795
1332	MIPD	0.467414808	0.366142026
1333	MPD	0.225041046	0.285672275
1334	MID	0.195971874	0.249645363
1335	MPID	0.074433693	0.270592554
1336	MIPD	0.175494514	0.207286921
1337	MPD	0.326911056	0.836414041
1338	MID	0.773283256	0.738646609
1339	MPID	0.317514392	0.690826193
1340	MIPD	0.588758752	0.830405699
1341	MPD	0.226935557	0.319517959
1342	MID	0.360926663	0.363325104
1343	MPID	0.220119014	0.325004333
1344	MIPD	0.335484521	0.334915619
1345	MPD	0.29016112	0.278845955
1346	MID	0.241182536	0.351464133
1347	MPID	0.097036405	0.274150212
1348	MIPD	0.109010127	0.205649481
1349	MPD	0.147804282	0.295359302
1350	MID	0.186319153	0.215258723
1351	MPID	0.284208899	0.236040857
1352	MIPD	0.105829586	0.267020757
1353	MPD	0.340969379	0.341271198
1354	MID	0.294967602	0.326914359
1355	MPID	0.199532079	0.289292037
1356	MIPD	0.166533023	0.240673672
1357	MPD	0.05533123	0.185752853
1358	MID	0.191050652	0.209585333
1359	MPID	0.050262488	0.152661178
1360	MIPD	0.182249783	0.125515514
1361	MPD	0.073657245	0.317721095
1362	MID	0.311729402	0.336795644
1363	MPID	0.246043074	0.218360861
1364	MIPD	0.086431103	0.413852265
1365	MPD	0.314017308	0.496891375
1366	MID	0.303106694	0.250082346
1367	MPID	0.181989643	0.248166856
1368	MIPD	0.305448178	0.296342278
1369	MPD	0.235119618	0.346082053
1370	MID	0.8594285	0.188422758
1371	MPID	0.153142759	0.162379159
1372	MIPD	0.130939027	0.147476771
1373	MPD	0.35361431	0.36086054
1374	MID	0.792210919	0.395028891
1375	MPID	0.365106983	0.38467005
1376	MIPD	0.262057016	0.396118463
1377	MPD	0.513646296	0.448283605
1378	MID	0.239032437	0.224394887
1379	MPID	0.093243955	0.215908266
1380	MIPD	0.162209123	0.241931739
1381	MPD	0.129843549	0.300210965
1382	MID	0.274603965	0.220805934
1383	MPID	0.26172135	0.279195141
1384	MIPD	0.236049345	0.247566877
1385	MPD	0.062274079	0.224690424
1386	MID	0.17351305	0.349122466
1387	MPID	0.061538002	0.254383257
1388	MIPD	0.108308381	0.265100433
1389	MPD	0.149706275	0.325361094
1390	MID	0.636889233	0.425813854
1391	MPID	0.191173262	0.212820725
1392	MIPD	0.29301364	0.249179611
1393	MPD	0.137563303	0.267080863
1394	MID	0.301110823	0.398022327
1395	MPID	0.383580114	0.331445074
1396	MIPD	0.083306699	0.34215614
1397	MPD	0.348789984	1.118134269
1398	MID	0.175291793	0.803049848
1399	MPID	0.248312896	1.023746843
1400	MIPD	0.303803327	0.82703954
1401	MPD	0.101270995	0.261475856
1402	MID	0.118486804	0.094716183
1403	MPID	0.14560284	0.178490423
1404	MIPD	0.10023392	0.203156936
1405	MPD	0.411996382	0.808608081
1406	MID	0.143898138	0.225033263
1407	MPID	0.238745246	0.485865847
1408	MIPD	0.109264064	0.314948759
1409	MPD	0.122988799	0.21650046
1410	MID	0.770907275	0.184295556
1411	MPID	0.104749381	0.160662322
1412	MIPD	0.14521015	0.196354867
1413	MPD	0.122850899	0.483898523
1414	MID	0.329269084	0.435257371
1415	MPID	0.193362848	0.433294543
1416	MIPD	0.164241298	0.452046564
1417	MPD	0.208373716	0.442630327
1418	MID	0.181629373	0.468672655
1419	MPID	0.228626309	0.27214625
1420	MIPD	0.356603491	0.385988716
1421	MPD	0.237953389	0.470775203
1422	MID	0.314864598	0.254760098
1423	MPID	0.134272782	0.264807788
1424	MIPD	0.192929982	0.274463891
1425	MPD	0.205066844	0.844600813
1426	MID	0.347749747	0.8802965
1427	MPID	0.339991345	0.611014835
1428	MIPD	0.423494967	0.792764433
1429	MPD	0.746551222	0.435776362
1430	MID	1.106079034	0.333678967
1431	MPID	1.00070669	0.409354372
1432	MIPD	0.840061129	0.302334828
1433	MPD	0.135804339	0.417508021
1434	MID	0.204510281	0.516897001
1435	MPID	0.121360371	0.453852787
1436	MIPD	0.116896582	0.469660271
1437	MPD	0.168095785	0.39968754
1438	MID	0.240536191	0.335828477
1439	MPID	0.130423676	0.298223945
1440	MIPD	0.182085511	0.313271238
1441	MPD	0.27490732	0.564310015
1442	MID	0.18824911	0.750545827
1443	MPID	0.098835267	0.488639982
1444	MIPD	0.153952891	0.702453129
1445	MPD	0.367651542	0.667805198
1446	MID	0.254456027	0.441171567
1447	MPID	0.160489019	0.540093735
1448	MIPD	0.152526222	0.345453129
1449	MPD	0.289276265	0.498861911
1450	MID	0.246660135	0.255638555
1451	MPID	0.098148752	0.2324897
1452	MIPD	0.183846939	0.275011291
1453	MPD	0.232646191	0.273148084
1454	MID	0.447793558	0.541923351
1455	MPID	0.48292012	0.473882044
1456	MIPD	0.494136588	0.492376666
1457	MPD	0.264056132	0.149071601
1458	MID	0.897189162	0.433172083
1459	MPID	0.492462025	0.273703465
1460	MIPD	0.48915995	0.26766732
1461	MPD	0.28365421	0.397419142
1462	MID	0.315153412	0.40122846
1463	MPID	0.169121749	0.350011235
1464	MIPD	0.187269271	0.271540646
1465	MPD	0.116967268	0.268527214
1466	MID	0.145708156	0.167856104
1467	MPID	0.061607837	0.25702342
1468	MIPD	0.113680991	0.13497976
1469	MPD	0.173276255	0.409211686
1470	MID	0.324060475	0.254901493
1471	MPID	0.186323678	0.172803277
1472	MIPD	0.130607855	0.193518816
1473	MPD	0.188707253	0.231018208
1474	MID	0.19236067	0.23797184
1475	MPID	0.052144787	0.214097849
1476	MIPD	0.161148732	0.153691363
1477	MPD	0.173480425	0.84509854
1478	MID	0.297660739	0.580333645
1479	MPID	0.283488746	0.627003188
1480	MIPD	0.192770551	0.623133316
1481	MPD	0.19211551	0.237961155
1482	MID	0.258989323	0.242104539
1483	MPID	0.200911915	0.218317613
1484	MIPD	0.083108871	0.194294376
1485	MPD	0.182260343	0.351740828
1486	MID	0.171814453	0.268286751
1487	MPID	0.13968684	0.227449878
1488	MIPD	0.061923479	0.187858714
1489	MPD	0.635410054	0.923655887
1490	MID	0.562982782	0.758172372
1491	MPID	0.531973833	0.659303801
1492	MIPD	0.585585696	0.924131724
1493	MPD	0.721672067	0.496953436
1494	MID	0.999073142	0.130119671
1495	MPID	0.453085253	0.159722771
1496	MIPD	0.51963471	0.176468043
1497	MPD	0.159113562	0.654309721
1498	MID	0.647179313	0.712334343
1499	MPID	0.061263968	0.585774742
1500	MIPD	0.179613412	0.602818062
1501	MPD	0.070231663	0.392279162
1502	MID	0.223308444	0.208836094
1503	MPID	0.09750927	0.231295474
1504	MIPD	0.141111475	0.244866249
1505	MPD	0.425270697	0.476780704
1506	MID	0.575046924	0.172950492
1507	MPID	0.190567755	0.113455031
1508	MIPD	0.21198706	0.102776713
1509	MPD	0.135811727	0.43288428
1510	MID	0.443034825	0.446389028
1511	MPID	0.153577679	0.226134343
1512	MIPD	0.052972156	0.305431163
1513	MPD	0.072946271	0.307194666
1514	MID	0.243095895	0.393074831
1515	MPID	0.080130122	0.296166533
1516	MIPD	0.055001484	0.40747855
1517	MPD	0.906796014	0.57069786
1518	MID	1.484102148	0.355578984
1519	MPID	0.885094522	0.355533202
1520	MIPD	1.06779195	0.297080619
1521	MPD	0.312243562	0.941868935
1522	MID	0.18063688	0.767004531
1523	MPID	0.117233052	0.726770656
1524	MIPD	0.141397127	0.671652606
1525	MPD	0.172521875	0.389487445
1526	MID	0.430751971	0.316345391
1527	MPID	0.136305734	0.220640266
1528	MIPD	0.183050169	0.182926832
1529	MPD	0.236106054	0.274294357
1530	MID	0.998691977	0.274979894
1531	MPID	0.353969868	0.249430822
1532	MIPD	0.169730779	0.140058251
1533	MPD	0.132893414	0.848694657
1534	MID	0.152148129	1.059794031
1535	MPID	0.179741627	1.136873384
1536	MIPD	0.141325596	1.077253953
1537	MPD	0.36688559	0.298138541
1538	MID	0.244551607	0.364470954
1539	MPID	0.215260921	0.287310515
1540	MIPD	0.262589814	0.299361464
1541	MPD	0.337218847	0.455420446
1542	MID	0.160311513	0.120255994
1543	MPID	0.231538408	0.218901487
1544	MIPD	0.238429004	0.158316603
1545	MPD	0.260949105	0.182626023
1546	MID	0.254889974	0.203866127
1547	MPID	0.150711175	0.140947642
1548	MIPD	0.165130911	0.185759576
1549	MPD	0.091892697	0.172460673
1550	MID	0.452889578	0.488197029
1551	MPID	0.096347685	0.193907321
1552	MIPD	0.127834495	0.249161785
1553	MPD	0.263864577	0.372202723
1554	MID	0.145950956	0.274109338
1555	MPID	0.135303769	0.285973209
1556	MIPD	0.11860577	0.197457863
1557	MPD	0.197511959	0.790138991
1558	MID	0.603370278	0.708008833
1559	MPID	0.123704529	0.707991051
1560	MIPD	0.10045021	0.705326212
1561	MPD	0.217983107	0.301082582
1562	MID	0.18415207	0.416097684
1563	MPID	0.130845734	0.340626189
1564	MIPD	0.172877186	0.334910571
1565	MPD	0.27951272	0.446232201
1566	MID	0.570941816	0.19346185
1567	MPID	0.21382007	0.140618319
1568	MIPD	0.218918914	0.166146641
1569	MPD	0.200182776	1.619840133
1570	MID	0.271858771	2.061956625
1571	MPID	0.094169233	1.712489784
1572	MIPD	0.105014442	1.837975012
1573	MPD	0.419125798	0.417538467
1574	MID	0.388379044	0.522096336
1575	MPID	0.427314777	0.387942843
1576	MIPD	0.155178333	0.206192559
1577	MPD	0.347687775	0.31684646
1578	MID	0.659337638	0.310646225
1579	MPID	0.332311088	0.212946771
1580	MIPD	0.279707558	0.129848681
1581	MPD	0.543900867	0.741251637
1582	MID	0.502263394	0.90607485
1583	MPID	0.717185232	0.76154356
1584	MIPD	0.643423383	0.694533164
1585	MPD	0.250066337	0.231477875
1586	MID	0.265688772	0.245679438
1587	MPID	0.105915576	0.151333555
1588	MIPD	0.044166557	0.127944805
1589	MPD	0.211824679	0.184758431
1590	MID	0.126389209	0.196329018
1591	MPID	0.185340636	0.170435963
1592	MIPD	0.121163652	0.20292652
1593	MPD	0.217330658	0.465669621
1594	MID	0.403468412	0.667235396
1595	MPID	0.284521343	0.475245028
1596	MIPD	0.257412539	0.586576604
1597	MPD	0.271922263	0.787674763
1598	MID	0.338840435	0.509617512
1599	MPID	0.168574781	0.615653825
1600	MIPD	0.152167372	0.387413604
1601	MPD	0.224543855	0.260278182
1602	MID	0.303135144	0.169625997
1603	MPID	0.167892034	0.126491887
1604	MIPD	0.177594927	0.202748887
1605	MPD	0.121295507	0.217430929
1606	MID	0.186430644	0.260864771
1607	MPID	0.059726658	0.188146792
1608	MIPD	0.073284503	0.23280962
1609	MPD	0.226558552	0.473499125
1610	MID	0.137748736	0.495722044
1611	MPID	0.300687309	0.474383388
1612	MIPD	0.153504531	0.498064639
1613	MPD	0.231513523	0.42236664
1614	MID	0.174182371	0.398492858
1615	MPID	0.095764999	0.279370751
1616	MIPD	0.155496496	0.271081144
1617	MPD	0.236310737	0.291990638
1618	MID	0.235488275	0.467887873
1619	MPID	0.172356549	0.204545093
1620	MIPD	0.325275238	0.169612444
1621	MPD	0.13926214	0.150840737
1622	MID	0.195747438	0.272030535
1623	MPID	0.120563058	0.175798519
1624	MIPD	0.188338291	0.24382815
1625	MPD	0.075290734	0.347762347
1626	MID	0.154956111	0.528731549
1627	MPID	0.222333857	0.541047067
1628	MIPD	0.092029281	0.620574163
1629	MPD	0.327822199	0.4736684
1630	MID	0.332795534	0.30863893
1631	MPID	0.298396075	0.336190433
1632	MIPD	0.473843501	0.302919096
1633	MPD	0.501713952	0.63330921
1634	MID	0.653019542	0.181695585
1635	MPID	0.326008634	0.293711083
1636	MIPD	0.374650388	0.191751333
1637	MPD	0.07639475	0.417237198
1638	MID	0.157521363	0.192712842
1639	MPID	0.0995024	0.233369578
1640	MIPD	0.240298115	0.204344998
1641	MPD	0.113766608	0.543488021
1642	MID	0.23131134	0.577815601
1643	MPID	0.248936791	0.475445764
1644	MIPD	0.177205903	0.557727214
1645	MPD	0.29644105	0.431728976
1646	MID	0.480386426	0.375314457
1647	MPID	0.580667434	0.491809722
1648	MIPD	0.373517775	0.538699786
1649	MPD	0.176823357	0.141513588
1650	MID	0.361426597	0.279084367
1651	MPID	0.235287726	0.197213894
1652	MIPD	0.328816968	0.216800339
1653	MPD	0.416539344	0.349654843
1654	MID	0.751489505	0.473624661
1655	MPID	0.323210817	0.322624415
1656	MIPD	0.563329579	0.452676974
1657	MPD	0.191431799	0.349320618
1658	MID	0.322732212	0.228832283
1659	MPID	0.136036141	0.247617586
1660	MIPD	0.164639886	0.248650907
1661	MPD	0.113963267	0.5294317
1662	MID	0.677914028	0.724882172
1663	MPID	0.171154724	0.450783274
1664	MIPD	0.338508566	0.422600108
1665	MPD	0.23311168	0.67334521
1666	MID	0.565026694	0.434311061
1667	MPID	0.185860368	0.513497999
1668	MIPD	0.254126427	0.471463007
1669	MPD	0.436941795	0.140915521
1670	MID	0.204725931	0.207447091
1671	MPID	0.303138577	0.162522456
1672	MIPD	0.324260368	0.108689203
1673	MPD	0.181088559	0.332037335
1674	MID	0.205296307	0.355150659
1675	MPID	0.215892996	0.424751942
1676	MIPD	0.255681449	0.336603456
1677	MPD	0.137848659	0.281353174
1678	MID	0.475407453	0.310880603
1679	MPID	0.153031832	0.162151532
1680	MIPD	0.237877418	0.256280839
1681	MPD	0.070651009	0.207784977
1682	MID	0.216831128	0.153637388
1683	MPID	0.084133104	0.168529795
1684	MIPD	0.157040026	0.206504383
1685	MPD	0.126168275	0.498636787
1686	MID	0.089028723	0.477632481
1687	MPID	0.159340792	0.489226627
1688	MIPD	0.110207704	0.381919473
1689	MPD	0.130118823	0.327423205
1690	MID	0.407498845	0.398169393
1691	MPID	0.284602187	0.451300224
1692	MIPD	0.237497599	0.441931874
1693	MPD	0.140458093	0.291494724
1694	MID	0.166948152	0.307001902
1695	MPID	0.215206968	0.321475328
1696	MIPD	0.181996696	0.306622591
1697	MPD	0.386497324	0.759372044
1698	MID	0.176102108	0.676174894
1699	MPID	0.121830622	0.750737108
1700	MIPD	0.142003025	0.640480547
1701	MPD	0.428695299	0.443723417
1702	MID	0.855016708	0.379186241
1703	MPID	0.515725062	0.380038124
1704	MIPD	0.684403929	0.443041808
1705	MPD	0.156865246	0.287117995
1706	MID	0.262283185	0.290332258
1707	MPID	0.194517622	0.227331775
1708	MIPD	0.24426805	0.33195926
1709	MPD	0.597415777	0.529129707
1710	MID	0.950617048	0.683648888
1711	MPID	0.4945572	0.421506509
1712	MIPD	0.749134142	0.4914925
1713	MPD	0.338655186	0.249040771
1714	MID	0.34052184	0.378728342
1715	MPID	0.265130799	0.202714455
1716	MIPD	0.314653984	0.376189129
1717	MPD	0.222624649	0.208301509
1718	MID	0.558720797	0.175113233
1719	MPID	0.177967917	0.10471611
1720	MIPD	0.130141975	0.139501558
1721	MPD	0.255550384	0.324349754
1722	MID	0.238354136	0.485202973
1723	MPID	0.153047513	0.337950455
1724	MIPD	0.052923591	0.32995927
1725	MPD	0.138906015	0.291218702
1726	MID	0.338752521	0.375993992
1727	MPID	0.31418506	0.388503484
1728	MIPD	0.179774363	0.311308992
1729	MPD	0.215093141	0.521969562
1730	MID	0.249557028	0.298375617
1731	MPID	0.240783405	0.489050174
1732	MIPD	0.143352147	0.375424778
1733	MPD	0.622495866	0.467546475
1734	MID	0.955590555	0.15873046
1735	MPID	0.345339909	0.192850266
1736	MIPD	0.348098825	0.192094665
1737	MPD	0.380030345	0.661796574
1738	MID	0.386877659	0.124144109
1739	MPID	0.372756012	0.244362291
1740	MIPD	0.129139761	0.162111151
1741	MPD	0.071485023	0.596684349
1742	MID	0.190233456	0.722623577
1743	MPID	0.238643955	0.503102577
1744	MIPD	0.139419283	0.664879482
1745	MPD	0.374344398	0.297677506
1746	MID	0.177878134	0.316411363
1747	MPID	0.115868767	0.221611723
1748	MIPD	0.151123845	0.235084264
1749	MPD	0.166654837	0.559930488
1750	MID	0.082766738	0.401533449
1751	MPID	0.141552727	0.362528651
1752	MIPD	0.057707067	0.381484872
1753	MPD	0.117570723	0.433314727
1754	MID	0.628126953	0.179387072
1755	MPID	0.130948092	0.143790779
1756	MIPD	0.431147406	0.132817916
1757	MPD	0.144295344	0.31811411
1758	MID	0.160263424	0.250995949
1759	MPID	0.234694127	0.278374095
1760	MIPD	0.120604389	0.260023542
1761	MPD	0.07940175	0.24018918
1762	MID	0.098905498	0.300474521
1763	MPID	0.081090148	0.28533445
1764	MIPD	0.124046164	0.239426138
1765	MPD	0.576427839	0.595428468
1766	MID	1.62607137	0.591964006
1767	MPID	0.626413215	0.451308869
1768	MIPD	0.516649324	0.348962008
1769	MPD	0.193457906	0.185682578
1770	MID	0.183291059	0.241926713
1771	MPID	0.411757029	0.295538439
1772	MIPD	0.309789578	0.32556036
1773	MPD	0.156458023	0.34919344
1774	MID	0.18533396	0.203079284
1775	MPID	0.173207179	0.217594668
1776	MIPD	0.381521135	0.240389773
1777	MPD	0.366765909	0.536696361
1778	MID	0.610528338	0.419769487
1779	MPID	0.328607294	0.210078651
1780	MIPD	0.157240349	0.113474181
1781	MPD	0.267432688	0.778472656
1782	MID	0.389370656	0.49193064
1783	MPID	0.238324581	0.680245524
1784	MIPD	0.246729547	0.444033209
1785	MPD	0.124619968	0.194981844
1786	MID	0.268526891	0.299940252
1787	MPID	0.18289019	0.266539302
1788	MIPD	0.221660416	0.228709258
1789	MPD	0.509094699	0.884397844
1790	MID	0.306690607	0.742924048
1791	MPID	0.502007574	0.78208296
1792	MIPD	0.386422261	0.807970082
1793	MPD	0.149128789	0.446204783
1794	MID	0.372747575	0.264416086
1795	MPID	0.164847916	0.268208329
1796	MIPD	0.083146651	0.260408783
1797	MPD	0.277473902	0.580130674
1798	MID	0.167885073	0.325943831
1799	MPID	0.188303635	0.464754485
1800	MIPD	0.115987887	0.464397054
1801	MPD	0.237211464	0.311973478
1802	MID	0.31426757	0.4015922
1803	MPID	0.093942762	0.279541885
1804	MIPD	0.055862361	0.272249405
1805	MPD	0.124174683	0.306552392
1806	MID	0.486027299	0.340495364
1807	MPID	0.239184594	0.361513307
1808	MIPD	0.163856344	0.322996347
1809	MPD	0.149400262	0.299231736
1810	MID	0.307804798	0.261858176
1811	MPID	0.222511532	0.367481469
1812	MIPD	0.303837271	0.233142375
1813	MPD	0.138921054	0.20379157
1814	MID	0.147157816	0.150187618
1815	MPID	0.219937768	0.161854628
1816	MIPD	0.247829712	0.094039457
1817	MPD	0.252549633	0.397316759
1818	MID	0.300985593	0.120609623
1819	MPID	0.365964913	0.130124349
1820	MIPD	0.22259051	0.111620006
1821	MPD	0.222792346	0.278888477
1822	MID	0.36330615	0.154999348
1823	MPID	0.232332415	0.174698716
1824	MIPD	0.139689755	0.149598972
1825	MPD	0.237575983	0.366910993
1826	MID	0.549994067	0.250195221
1827	MPID	0.183853344	0.138175531
1828	MIPD	0.250644878	0.165350741
1829	MPD	0.119773601	0.287879932
1830	MID	0.18769715	0.343604851
1831	MPID	0.049873542	0.195279833
1832	MIPD	0.130992641	0.277231476
1833	MPD	0.182111002	0.418264561
1834	MID	0.230921563	0.52307053
1835	MPID	0.289797692	0.337387808
1836	MIPD	0.154352302	0.434255446
1837	MPD	0.22307793	0.510483482
1838	MID	0.212508808	0.428710988
1839	MPID	0.148217605	0.34461573
1840	MIPD	0.191923196	0.427835867
1841	MPD	0.079949339	0.575663288
1842	MID	0.145305817	0.438235494
1843	MPID	0.242870637	0.523999613
1844	MIPD	0.027034546	0.391506399
1845	MPD	0.157009049	0.516197836
1846	MID	0.330382066	0.398538461
1847	MPID	0.167232321	0.351963623
1848	MIPD	0.233175305	0.340199366
1849	MPD	0.239043884	0.311149992
1850	MID	0.721985532	0.175605949
1851	MPID	0.297064731	0.171935519
1852	MIPD	0.180126769	0.253311342
1853	MPD	0.278716199	0.283651572
1854	MID	0.257766189	0.261773705
1855	MPID	0.152530887	0.223205851
1856	MIPD	0.099427232	0.19769415
1857	MPD	0.224885341	0.364171337
1858	MID	0.100499787	0.111345112
1859	MPID	0.247474479	0.206085886
1860	MIPD	0.078308698	0.10672362
1861	MPD	0.144384684	0.409849619
1862	MID	0.174705467	0.506929685
1863	MPID	0.24327143	0.53500721
1864	MIPD	0.210125215	0.376595623
1865	MPD	0.141979166	0.514761518
1866	MID	0.481172742	0.589659811
1867	MPID	0.4388052	0.573357592
1868	MIPD	0.154247113	0.520205104
1869	MPD	0.243271808	0.205961752
1870	MID	0.119133888	0.450067451
1871	MPID	0.391206028	0.361898585
1872	MIPD	0.320005052	0.404339639
1873	MPD	0.235643865	0.329469354
1874	MID	0.25908686	0.282722923
1875	MPID	0.161962188	0.263750827
1876	MIPD	0.562928578	0.370525029
1877	MPD	0.269295879	0.294105237
1878	MID	0.645163487	0.271225397
1879	MPID	0.347957147	0.239346162
1880	MIPD	0.112296	0.254223742
1881	MPD	0.206642606	0.311661119
1882	MID	0.218373232	0.252520333
1883	MPID	0.193756247	0.299363621
1884	MIPD	0.152392065	0.322427853
1885	MPD	0.235046221	0.680676435
1886	MID	0.183493251	0.867840276
1887	MPID	0.211441061	0.860542069
1888	MIPD	0.098574664	0.738881906
1889	MPD	0.112177663	0.327678159
1890	MID	0.196275613	0.33448881
1891	MPID	0.279860709	0.32416012
1892	MIPD	0.179908157	0.243960982
1893	MPD	0.174564993	0.631844448
1894	MID	0.249765641	0.626910519
1895	MPID	0.219419571	0.59309608
1896	MIPD	0.124956584	0.546093416
1897	MPD	0.629821891	0.528841673
1898	MID	0.461877105	0.615732854
1899	MPID	0.622701245	0.543283327
1900	MIPD	0.46859461	0.67188695
1901	MPD	0.793195589	0.760049336
1902	MID	0.621755736	0.119225864
1903	MPID	0.427236984	0.313092267
1904	MIPD	0.574285972	0.491395662
1905	MPD	0.376584684	0.497889388
1906	MID	0.203655875	0.323846725
1907	MPID	0.237613444	0.367620916
1908	MIPD	0.155086626	0.301735329
1909	MPD	0.203278471	0.305280247
1910	MID	0.479133866	0.299857766
1911	MPID	0.216514851	0.242405759
1912	MIPD	0.539931485	0.16084479
1913	MPD	0.332427464	0.618426096
1914	MID	0.337450115	0.480467018
1915	MPID	0.630545805	0.715898861
1916	MIPD	0.211438899	0.482555493
1917	MPD	0.146689179	0.21407673
1918	MID	0.138558102	0.433974368
1919	MPID	0.07005795	0.33235893
1920	MIPD	0.084418921	0.305549387
1921	MPD	0.260304532	0.342273695
1922	MID	0.15756319	0.224891569
1923	MPID	0.120826222	0.200342585
1924	MIPD	0.142688122	0.146238676
1925	MPD	0.104210092	0.397784982
1926	MID	0.106584518	0.361851056
1927	MPID	0.119185365	0.307457252
1928	MIPD	0.111371137	0.33703193
1929	MPD	0.220277752	0.427700127
1930	MID	0.209042289	0.219717166
1931	MPID	0.130244682	0.18167219
1932	MIPD	0.173082553	0.225877725
1933	MPD	0.150009441	0.402713156
1934	MID	0.247919118	0.195003532
1935	MPID	0.107058796	0.280318633
1936	MIPD	0.082530767	0.192326435
1937	MPD	0.327772016	0.394443294
1938	MID	0.481802834	0.467941797
1939	MPID	0.296579295	0.377636897
1940	MIPD	0.304740328	0.500581545
1941	MPD	0.376770517	0.341298929
1942	MID	0.798611577	0.176933207
1943	MPID	0.399039619	0.279548225
1944	MIPD	0.528727334	0.195260834
1945	MPD	0.197739021	0.325503993
1946	MID	0.277787017	0.260412983
1947	MPID	0.181558714	0.212166777
1948	MIPD	0.114263385	0.259010484
1949	MPD	0.602097747	0.478214727
1950	MID	0.352258018	0.361530389
1951	MPID	0.311863003	0.254586705
1952	MIPD	0.216582736	0.324003426
1953	MPD	0.125248126	0.380355373
1954	MID	0.12237533	0.477507163
1955	MPID	0.097585327	0.345153273
1956	MIPD	0.092225305	0.368422969
1957	MPD	0.06964519	0.480401808
1958	MID	0.479474354	0.581769975
1959	MPID	0.133734764	0.396372353
1960	MIPD	0.148492251	0.317744993
1961	MPD	0.174989847	0.579193501
1962	MID	0.3564539	0.339578808
1963	MPID	0.199304682	0.351057331
1964	MIPD	0.119768488	0.540638845
1965	MPD	0.878736356	0.790939918
1966	MID	0.734695795	0.647500368
1967	MPID	0.411206868	0.565387148
1968	MIPD	0.401858575	0.427465111
1969	MPD	0.788737476	0.654930706
1970	MID	0.664556365	0.15899084
1971	MPID	0.888917787	0.295798534
1972	MIPD	1.005164461	0.364954623
1973	MPD	0.061245338	0.226845275
1974	MID	0.175336791	0.389550819
1975	MPID	0.060515098	0.343146046
1976	MIPD	0.174969121	0.249514468
1977	MPD	0.090003554	0.305109088
1978	MID	0.098397265	0.303117813
1979	MPID	0.134762386	0.251695438
1980	MIPD	0.102554131	0.242395352
1981	MPD	0.210521364	0.276455523
1982	MID	0.769432075	0.256907916
1983	MPID	0.286946423	0.221344451
1984	MIPD	0.535247677	0.294897443
1985	MPD	0.366230376	0.588539702
1986	MID	0.362580587	0.423162389
1987	MPID	0.294002974	0.47733847
1988	MIPD	0.449033994	0.345985709
1989	MPD	0.186142476	0.617487428
1990	MID	0.085908839	0.536371776
1991	MPID	0.079093289	0.629769683
1992	MIPD	0.114350705	0.57409896
1993	MPD	0.311991181	0.399395859
1994	MID	0.201350628	0.153437926
1995	MPID	0.087980673	0.177071115
1996	MIPD	0.20104479	0.157137252
1997	MPD	0.098419418	0.350522587
1998	MID	0.38387769	0.33320786
1999	MPID	0.110211961	0.379951267
[truncated: 2,001 more rows]
