# Supplementary material for: Two Test Assembly Methods With Two Statistical Targets
Source: Front Psychol. 2022 Feb 11;13:786772. doi: 10.3389/fpsyg.2022.786772 (PMC8873185; doi:10.3389/fpsyg.2022.786772)
Supplement: Supplementary file 4 [file Data_Sheet_4.CSV]

	method	tcc	tic
1	MPD	0.676140525	0.545623891
2	MID	0.431579959	0.144206195
3	MPID	0.314283073	0.160646905
4	MIPD	0.233784604	0.226608368
5	MPD	0.278790858	0.428782742
6	MID	0.601294658	0.823793274
7	MPID	0.291497328	0.486385321
8	MIPD	0.163127879	0.582143573
9	MPD	0.112341248	0.477042998
10	MID	0.076260743	0.407918247
11	MPID	0.043555328	0.396497475
12	MIPD	0.073771212	0.361365162
13	MPD	0.2506065	0.681351497
14	MID	1.270035476	0.372388617
15	MPID	0.278526261	0.480153928
16	MIPD	0.400495928	0.468144702
17	MPD	0.576611553	0.913903421
18	MID	0.549072188	0.604265218
19	MPID	0.113020717	0.463477782
20	MIPD	0.184957589	0.402756182
21	MPD	0.103601907	0.232221785
22	MID	0.339398825	0.333547208
23	MPID	0.094696753	0.22262762
24	MIPD	0.229524711	0.314987439
25	MPD	0.123165439	0.259542433
26	MID	0.185632055	0.268760017
27	MPID	0.085437437	0.16352979
28	MIPD	0.095143511	0.274478653
29	MPD	0.296409234	0.888377662
30	MID	0.23307803	0.87814408
31	MPID	0.166983412	0.711033678
32	MIPD	0.145369667	0.674093258
33	MPD	0.355617533	0.22753904
34	MID	0.181333704	0.248304329
35	MPID	0.160212681	0.279999631
36	MIPD	0.22327888	0.165710996
37	MPD	0.240227991	0.429558083
38	MID	0.318636364	0.59501506
39	MPID	0.135478003	0.361905059
40	MIPD	0.291550768	0.53769183
41	MPD	0.354768951	0.197182628
42	MID	0.446643372	0.405227001
43	MPID	0.508285995	0.254507068
44	MIPD	0.386362471	0.246335298
45	MPD	0.149567651	0.510899411
46	MID	0.281101696	0.645416932
47	MPID	0.179593145	0.522660171
48	MIPD	0.120822024	0.470977996
49	MPD	0.208534468	0.581541393
50	MID	0.592936885	0.551403758
51	MPID	0.216677226	0.404976311
52	MIPD	0.212993485	0.475225301
53	MPD	0.49240315	0.55526253
54	MID	0.761230443	0.681498043
55	MPID	0.517014282	0.427568038
56	MIPD	0.504288873	0.675892804
57	MPD	0.238622854	0.438192049
58	MID	0.335862705	0.528232251
59	MPID	0.203940936	0.416301336
60	MIPD	0.141822504	0.359420398
61	MPD	0.183156121	0.363992175
62	MID	0.371385598	0.329239806
63	MPID	0.478300137	0.315501875
64	MIPD	0.187521682	0.221693647
65	MPD	0.10518539	0.259637871
66	MID	0.503357601	0.443564864
67	MPID	0.394852919	0.282057235
68	MIPD	0.315875728	0.281490709
69	MPD	0.180809544	0.282212779
70	MID	0.347541906	0.296090555
71	MPID	0.454638782	0.213132678
72	MIPD	0.361038023	0.209108735
73	MPD	0.352369793	0.460168232
74	MID	1.213167247	0.385962442
75	MPID	0.50835433	0.503008777
76	MIPD	0.318500027	0.41227628
77	MPD	0.904640781	0.832284236
78	MID	1.493879198	0.171175868
79	MPID	0.452028692	0.293581393
80	MIPD	0.473075066	0.362820845
81	MPD	0.604593411	0.627840818
82	MID	0.588455584	0.52225986
83	MPID	0.184689348	0.380803474
84	MIPD	0.502063992	0.427383804
85	MPD	0.390990059	0.434851369
86	MID	0.466727231	0.432991581
87	MPID	0.178598711	0.587676373
88	MIPD	0.20527774	0.43616288
89	MPD	0.276502741	0.460171234
90	MID	0.079711209	0.446787242
91	MPID	0.168505186	0.276991621
92	MIPD	0.243631802	0.394972713
93	MPD	0.067451557	0.625726322
94	MID	0.269678056	0.629452168
95	MPID	0.312368555	0.473770978
96	MIPD	0.23966026	0.631127568
97	MPD	0.113024584	0.209544243
98	MID	0.30464644	0.301777437
99	MPID	0.171857612	0.18090256
100	MIPD	0.100663272	0.25622201
101	MPD	0.146188391	0.343825039
102	MID	0.305864095	0.161369045
103	MPID	0.217852969	0.216638367
104	MIPD	0.069450142	0.132619152
105	MPD	0.459118321	0.403047918
106	MID	0.79879479	0.38325763
107	MPID	0.12719304	0.226295209
108	MIPD	0.398345353	0.223024082
109	MPD	0.113267136	0.280735783
110	MID	0.1149451	0.247977535
111	MPID	0.165427344	0.248584775
112	MIPD	0.120519958	0.242146169
113	MPD	0.550134135	0.41138613
114	MID	0.80308969	0.373540581
115	MPID	0.268969527	0.235585233
116	MIPD	0.401933755	0.300904517
117	MPD	0.268347854	0.708859996
118	MID	0.45669664	0.607216499
119	MPID	0.313565043	0.526997858
120	MIPD	0.490848413	0.708388613
121	MPD	0.38867577	1.1381376
122	MID	0.308292907	1.202971807
123	MPID	0.117917692	1.058547361
124	MIPD	0.154669938	1.243694675
125	MPD	0.130793239	0.543606779
126	MID	0.365292398	0.659904929
127	MPID	0.113987637	0.523086762
128	MIPD	0.203070215	0.62170718
129	MPD	0.259242219	0.509465004
130	MID	0.223842294	0.443498971
131	MPID	0.136767407	0.352802539
132	MIPD	0.087490577	0.382965424
133	MPD	0.101662661	0.337763855
134	MID	0.33563899	0.383454826
135	MPID	0.286458168	0.283759226
136	MIPD	0.162033306	0.249901276
137	MPD	0.422178882	0.672588442
138	MID	0.231606045	0.580136438
139	MPID	0.22573267	0.422373027
140	MIPD	0.270571868	0.452479987
141	MPD	0.164066423	0.253144448
142	MID	0.157578462	0.315589252
143	MPID	0.150581521	0.152075883
144	MIPD	0.170661905	0.168164425
145	MPD	0.193399024	0.38420077
146	MID	1.362735105	0.217801565
147	MPID	0.144710973	0.220525972
148	MIPD	0.11978774	0.205391614
149	MPD	0.423943615	0.613809206
150	MID	1.74170618	0.289365463
151	MPID	0.43619683	0.403971034
152	MIPD	0.22908957	0.310215316
153	MPD	0.136803126	0.153038953
154	MID	0.129100184	0.444135135
155	MPID	0.394916092	0.306293979
156	MIPD	0.415311561	0.29458519
157	MPD	0.030650291	0.22543248
158	MID	0.103837154	0.300820256
159	MPID	0.11649091	0.302921411
160	MIPD	0.153209231	0.240507626
161	MPD	0.152789269	0.581447782
162	MID	0.255999894	0.560743246
163	MPID	0.133969028	0.377666043
164	MIPD	0.274332748	0.433236675
165	MPD	0.39395202	0.604662741
166	MID	0.297853169	0.414946716
167	MPID	0.264180348	0.40089167
168	MIPD	0.255769163	0.380061406
169	MPD	0.237494865	0.600017499
170	MID	0.135769049	0.220189109
171	MPID	0.400520683	0.240396944
172	MIPD	0.056591114	0.184609081
173	MPD	0.190429431	0.208565351
174	MID	0.390681152	0.214662713
175	MPID	0.1294962	0.203449193
176	MIPD	0.457471331	0.202951627
177	MPD	0.194339342	0.215519151
178	MID	0.336432909	0.352394327
179	MPID	0.072502514	0.223991602
180	MIPD	0.111071038	0.200811954
181	MPD	0.307426999	0.853045264
182	MID	0.181387937	0.110555146
183	MPID	0.204367386	0.385495887
184	MIPD	0.183429773	0.273569696
185	MPD	0.115261636	0.318370486
186	MID	0.708766448	0.517732248
187	MPID	0.088800676	0.408188942
188	MIPD	0.239647915	0.43169866
189	MPD	0.510927497	0.434756395
190	MID	0.41913233	0.186997159
191	MPID	0.255911608	0.173428791
192	MIPD	0.276328364	0.229878805
193	MPD	0.098161351	0.236940384
194	MID	0.228357444	0.439708394
195	MPID	0.179012784	0.291953063
196	MIPD	0.122811788	0.330365779
197	MPD	0.136393413	0.549195799
198	MID	0.44741044	0.890309331
199	MPID	0.24846263	0.657523656
200	MIPD	0.455125483	0.754862113
201	MPD	0.061926533	0.405246394
202	MID	0.351432298	0.397620582
203	MPID	0.119621488	0.37948264
204	MIPD	0.097129274	0.374059118
205	MPD	0.084218395	0.166246193
206	MID	0.315184874	0.262529268
207	MPID	0.193095896	0.119192388
208	MIPD	0.111263146	0.171478521
209	MPD	0.174025317	0.540892718
210	MID	0.079897347	0.886623874
211	MPID	0.440779732	0.656389712
212	MIPD	0.469249793	0.728150845
213	MPD	0.27842938	0.594367212
214	MID	0.249416876	0.74876398
215	MPID	0.27510379	0.603605708
216	MIPD	0.309474512	0.652340311
217	MPD	0.203687048	0.422462997
218	MID	0.47486728	0.557586646
219	MPID	0.447073747	0.569724293
220	MIPD	0.221203306	0.515944447
221	MPD	0.41774034	0.341379797
222	MID	0.626254168	0.199147805
223	MPID	0.0953642	0.224903332
224	MIPD	0.222567388	0.196331398
225	MPD	0.12862638	0.377524376
226	MID	0.879343907	0.194352612
227	MPID	0.203278749	0.371759755
228	MIPD	0.245035082	0.220097312
229	MPD	0.601726998	0.488758635
230	MID	0.377668447	0.266296269
231	MPID	0.141948092	0.307713045
232	MIPD	0.232032396	0.184748679
233	MPD	0.172837062	0.746241424
234	MID	0.116126413	0.789614724
235	MPID	0.070102045	0.536530748
236	MIPD	0.221220769	0.596739072
237	MPD	0.072813474	0.273723707
238	MID	0.773605694	0.337712798
239	MPID	0.189200047	0.210149602
240	MIPD	0.096699197	0.389163134
241	MPD	0.088404896	0.190393137
242	MID	0.225303604	0.242707227
243	MPID	0.074196183	0.236860569
244	MIPD	0.156398221	0.137598063
245	MPD	0.267288785	0.345285385
246	MID	0.155545406	0.380416601
247	MPID	0.154005657	0.189793793
248	MIPD	0.035898069	0.251975444
249	MPD	0.186192558	0.192212302
250	MID	0.404459812	0.399570667
251	MPID	0.272791906	0.427791996
252	MIPD	0.090996879	0.224821827
253	MPD	0.154446724	0.563114396
254	MID	0.303909963	0.428336806
255	MPID	0.08265495	0.525013733
256	MIPD	0.157557964	0.684191526
257	MPD	0.307962641	0.418375898
258	MID	0.550836096	0.112720705
259	MPID	0.240081263	0.149896397
260	MIPD	0.254229674	0.152092103
261	MPD	0.485243444	0.597195174
262	MID	0.839913389	0.400301976
263	MPID	0.676216927	0.557209158
264	MIPD	0.550830421	0.487228676
265	MPD	0.477568755	1.244206207
266	MID	0.527397514	0.322573129
267	MPID	0.43898641	0.311903676
268	MIPD	0.324138455	0.266944561
269	MPD	0.187415433	0.267786017
270	MID	0.143961649	0.33395044
271	MPID	0.266667272	0.270519388
272	MIPD	0.156155127	0.203404017
273	MPD	0.311445893	0.355371614
274	MID	0.34416193	0.264014063
275	MPID	0.19652485	0.21084694
276	MIPD	0.525534395	0.35222253
277	MPD	0.16041418	0.428390679
278	MID	1.54013532	0.463873844
279	MPID	0.13176479	0.217776463
280	MIPD	0.158244533	0.210055969
281	MPD	0.271747946	0.319393079
282	MID	0.3887843	0.328719141
283	MPID	0.471705324	0.311324857
284	MIPD	0.371740727	0.29218312
285	MPD	0.207998433	1.427792851
286	MID	0.114891897	1.26085104
287	MPID	0.382513323	1.323548634
288	MIPD	0.24266064	1.433382926
289	MPD	0.420985574	0.314275721
290	MID	0.131794069	0.209815377
291	MPID	0.504731414	0.316646409
292	MIPD	0.576996176	0.247254991
293	MPD	0.338728175	0.443207013
294	MID	0.327904823	0.516073107
295	MPID	0.135321977	0.379866906
296	MIPD	0.23933672	0.427291176
297	MPD	0.119362104	0.37085271
298	MID	0.430614743	0.812259721
299	MPID	0.380406045	0.706055746
300	MIPD	0.415260091	0.644338202
301	MPD	1.961837871	0.975404223
302	MID	1.83861818	0.40818078
303	MPID	1.574553489	0.402988622
304	MIPD	1.516184843	0.232948416
305	MPD	0.209714885	0.277418936
306	MID	0.217456795	0.168396299
307	MPID	0.211027708	0.227375722
308	MIPD	0.119495434	0.167697973
309	MPD	0.480829835	0.369551272
310	MID	0.717695772	0.571320722
311	MPID	0.54647217	0.43842296
312	MIPD	0.378007358	0.530733238
313	MPD	0.297604751	0.398927693
314	MID	0.097221693	0.285075828
315	MPID	0.151610543	0.290929737
316	MIPD	0.091679103	0.289857896
317	MPD	0.150739273	0.294788534
318	MID	0.812771533	0.45026229
319	MPID	0.199886319	0.266868964
320	MIPD	0.118884976	0.284239651
321	MPD	0.224877699	1.14700791
322	MID	0.233841273	1.606427776
323	MPID	0.201387817	1.544064112
324	MIPD	0.196581332	1.327653422
325	MPD	0.229467243	0.360266156
326	MID	0.503162708	0.124500845
327	MPID	0.202037119	0.156842469
328	MIPD	0.078720571	0.169453458
329	MPD	0.115502035	1.370397252
330	MID	0.232239248	1.568225784
331	MPID	0.345205753	1.58960505
332	MIPD	0.219054881	1.336345099
333	MPD	0.315428106	0.504515861
334	MID	0.514450865	0.298252439
335	MPID	0.575604446	0.415916348
336	MIPD	0.443961562	0.246079905
337	MPD	0.190833862	0.596301215
338	MID	0.363473904	0.559491714
339	MPID	0.184058803	0.542473095
340	MIPD	0.196924698	0.435417095
341	MPD	0.248826023	0.360842871
342	MID	0.4530459	0.220237836
343	MPID	0.351142489	0.174125964
344	MIPD	0.348717636	0.19846582
345	MPD	0.177901955	0.420593101
346	MID	0.294530156	0.202221207
347	MPID	0.18048939	0.188660894
348	MIPD	0.102741605	0.226640787
349	MPD	0.296889268	0.424303302
350	MID	0.66504815	0.432343061
351	MPID	0.158479232	0.24084465
352	MIPD	0.309703653	0.261985443
353	MPD	0.208615581	0.69308291
354	MID	1.218889382	0.341722182
355	MPID	0.143914641	0.37469876
356	MIPD	0.333745743	0.425807427
357	MPD	0.399323833	0.450332375
358	MID	1.47883888	0.592811099
359	MPID	0.256920301	0.55193406
360	MIPD	0.380656098	0.351997157
361	MPD	0.090543643	0.177924503
362	MID	0.481988525	0.303482293
363	MPID	0.105884501	0.134056706
364	MIPD	0.130994996	0.15772126
365	MPD	0.461202053	0.75486284
366	MID	0.618061995	0.498390017
367	MPID	0.354472453	0.4278767
368	MIPD	0.36926579	0.442053104
369	MPD	0.143066045	0.366815428
370	MID	0.340694778	0.46873454
371	MPID	0.191834028	0.405440023
372	MIPD	0.157944867	0.430839749
373	MPD	0.236749727	0.24971441
374	MID	0.310042256	0.316433879
375	MPID	0.162054229	0.187685264
376	MIPD	0.093563389	0.180487773
377	MPD	0.146572443	0.48639845
378	MID	0.271604232	0.876307542
379	MPID	0.111602728	0.617065511
380	MIPD	0.177553549	0.541605661
381	MPD	0.319895305	0.39203586
382	MID	0.203060164	0.266773887
383	MPID	0.204371132	0.249718656
384	MIPD	0.124161795	0.219258991
385	MPD	0.170356142	0.196486441
386	MID	0.199930213	0.375461447
387	MPID	0.20784526	0.300862819
388	MIPD	0.116663929	0.246847376
389	MPD	0.15365707	0.28988028
390	MID	0.247766531	0.251663577
391	MPID	0.078227147	0.292962204
392	MIPD	0.240492922	0.377232883
393	MPD	0.16455162	0.541511426
394	MID	0.256324168	0.391549941
395	MPID	0.165244967	0.505934955
396	MIPD	0.103418102	0.282934312
397	MPD	1.370832692	1.121654341
398	MID	1.706387945	0.918822688
399	MPID	1.580196634	1.131787507
400	MIPD	1.577659399	0.971989857
401	MPD	0.323151766	0.307002961
402	MID	0.599179009	0.475447062
403	MPID	0.154287415	0.118751383
404	MIPD	0.040981512	0.227184275
405	MPD	0.393020987	0.718099995
406	MID	0.395991091	0.599934018
407	MPID	0.307339475	0.404713673
408	MIPD	0.320109368	0.552527003
409	MPD	0.117388425	0.214216079
410	MID	0.172007267	0.454478608
411	MPID	0.337535216	0.239707317
412	MIPD	0.179136111	0.202771385
413	MPD	0.15509298	0.280601161
414	MID	0.435721937	0.262932353
415	MPID	0.077118482	0.183644758
416	MIPD	0.183947689	0.246806127
417	MPD	0.272886808	0.265412357
418	MID	0.12955208	0.233896629
419	MPID	0.366702422	0.138359946
420	MIPD	0.652988224	0.199138354
421	MPD	0.100229058	0.42297959
422	MID	0.275374249	0.632968048
423	MPID	0.14978045	0.299322217
424	MIPD	0.166978651	0.336424794
425	MPD	0.211221014	0.157367889
426	MID	1.352831666	0.296965398
427	MPID	0.547301679	0.23400748
428	MIPD	0.661618048	0.248943388
429	MPD	0.101893576	0.235795466
430	MID	0.246188152	0.224278817
431	MPID	0.147579254	0.234113006
432	MIPD	0.078918629	0.136487502
433	MPD	0.650775891	0.516094565
434	MID	1.03804348	0.216024179
435	MPID	0.698659944	0.190769715
436	MIPD	0.299480953	0.175281629
437	MPD	0.202476433	0.304625834
438	MID	0.146357937	0.18895796
439	MPID	0.236740987	0.14952803
440	MIPD	0.200988732	0.267193535
441	MPD	0.084642226	0.129023824
442	MID	0.330347196	0.09580125
443	MPID	0.101645817	0.093025333
444	MIPD	0.145099128	0.158548698
445	MPD	0.368292341	0.33002863
446	MID	0.194970849	0.40639238
447	MPID	0.291483728	0.253994246
448	MIPD	0.457758349	0.234018837
449	MPD	0.239461795	0.236540499
450	MID	0.455431863	0.30227402
451	MPID	0.423402774	0.301144893
452	MIPD	0.436181856	0.261124455
453	MPD	0.852821802	0.548888961
454	MID	1.040185732	0.343171614
455	MPID	0.531929188	0.355043266
456	MIPD	0.805355019	0.304598575
457	MPD	0.708611776	0.54675382
458	MID	0.34811577	0.20600225
459	MPID	0.533274778	0.250103628
460	MIPD	0.380038302	0.218531553
461	MPD	0.690736532	0.464894045
462	MID	0.86751242	0.321306895
463	MPID	0.44995579	0.238611964
464	MIPD	0.378937623	0.294960402
465	MPD	0.105128473	0.839944531
466	MID	0.245625723	0.541399449
467	MPID	0.128066927	0.860679662
468	MIPD	0.109477674	0.658313726
469	MPD	0.158462402	0.472204194
470	MID	0.319905358	0.495505648
471	MPID	0.07113054	0.336237967
472	MIPD	0.125504683	0.450456602
473	MPD	0.191702475	0.692508505
474	MID	0.501415173	1.145393944
475	MPID	0.155177209	0.918920963
476	MIPD	0.259116191	0.856462706
477	MPD	0.306638297	1.801846073
478	MID	0.306678163	1.783395005
479	MPID	0.094917123	1.646944567
480	MIPD	0.33325421	1.732428886
481	MPD	0.338459552	0.627584755
482	MID	0.156678916	0.546697358
483	MPID	0.19517158	0.461919894
484	MIPD	0.233863771	0.534309666
485	MPD	0.174941258	0.438754975
486	MID	0.202024982	0.309527491
487	MPID	0.191413689	0.316824493
488	MIPD	0.164080571	0.339715918
489	MPD	0.151368415	0.396288441
490	MID	0.621206523	0.400545995
491	MPID	0.131976954	0.240182405
492	MIPD	0.246218323	0.284610518
493	MPD	0.134880375	0.321177258
494	MID	0.464594788	0.138899912
495	MPID	0.081955943	0.197932864
496	MIPD	0.284464561	0.262181463
497	MPD	0.21669504	0.385087115
498	MID	0.432810977	0.299796259
499	MPID	0.151471509	0.211759817
500	MIPD	0.083327671	0.190201439
501	MPD	0.411927808	0.301619752
502	MID	0.979379057	0.392306055
503	MPID	0.265769633	0.285613129
504	MIPD	0.313631819	0.313203594
505	MPD	1.133070248	0.912390769
506	MID	0.739679409	0.211609037
507	MPID	0.848202476	0.504213248
508	MIPD	0.578689365	0.386998873
509	MPD	0.283378079	0.36321486
510	MID	0.159738347	0.227645213
511	MPID	0.253109132	0.14342532
512	MIPD	0.08487355	0.184740108
513	MPD	0.057516825	0.31963298
514	MID	0.799795075	0.41614746
515	MPID	0.048395542	0.319735563
516	MIPD	0.210069207	0.356061818
517	MPD	0.129903792	0.364960418
518	MID	1.04321064	0.460792663
519	MPID	0.149183619	0.381880056
520	MIPD	0.150142234	0.34773554
521	MPD	0.298816451	1.183473901
522	MID	1.076638207	0.367714598
523	MPID	0.23320719	0.442223933
524	MIPD	0.141242999	0.407213726
525	MPD	0.111085181	0.348144115
526	MID	0.137453567	0.480129279
527	MPID	0.108234989	0.269924046
528	MIPD	0.205956004	0.351439992
529	MPD	0.492339312	0.169482859
530	MID	0.212270517	0.148266653
531	MPID	0.207773527	0.06248274
532	MIPD	0.533234153	0.086269406
533	MPD	0.118359192	0.197534944
534	MID	0.803183731	0.160405372
535	MPID	0.141439931	0.153018183
536	MIPD	0.363056311	0.195262106
537	MPD	0.589867617	0.770699867
538	MID	1.07637222	0.207216906
539	MPID	0.43210125	0.279223206
540	MIPD	0.385100551	0.386656942
541	MPD	0.13036713	0.273471059
542	MID	0.137820887	0.467486897
543	MPID	0.124597725	0.338510079
544	MIPD	0.057256342	0.199805408
545	MPD	0.285314686	0.400477036
546	MID	0.858133186	0.37604966
547	MPID	0.329978049	0.380353429
548	MIPD	0.468171679	0.422309835
549	MPD	0.136249512	0.426046376
550	MID	0.218231067	0.591175565
551	MPID	0.184117525	0.483603439
552	MIPD	0.134499214	0.458834451
553	MPD	0.209686084	0.547867941
554	MID	0.937327289	0.722818843
555	MPID	0.608311784	0.776126362
556	MIPD	0.245583325	0.550784479
557	MPD	0.234935295	0.453168443
558	MID	0.724825112	0.339243803
559	MPID	0.216560346	0.273090904
560	MIPD	0.335747957	0.325950019
561	MPD	0.425869636	0.662721436
562	MID	0.466576785	0.743364843
563	MPID	0.352362788	0.516849008
564	MIPD	0.233954975	0.509707613
565	MPD	0.121980906	0.323603053
566	MID	0.322998787	0.176833603
567	MPID	0.057477016	0.148923787
568	MIPD	0.168548451	0.175157567
569	MPD	0.237641565	0.330513414
570	MID	0.253202145	0.1292854
571	MPID	0.155637255	0.196778017
572	MIPD	0.307384353	0.159421291
573	MPD	0.552850134	0.533992662
574	MID	0.571412191	0.603315904
575	MPID	0.261482192	0.424467755
576	MIPD	0.481866273	0.535745355
577	MPD	0.219672228	0.36980946
578	MID	0.804924767	0.215325394
579	MPID	0.148849776	0.193980223
580	MIPD	0.179930343	0.219803472
581	MPD	0.197424779	0.490731145
582	MID	0.348127076	0.450453923
583	MPID	0.15423706	0.421530937
584	MIPD	0.210080746	0.409303237
585	MPD	0.093699207	0.402316532
586	MID	0.103707931	0.221154196
587	MPID	0.19393641	0.285487331
588	MIPD	0.096064256	0.133518026
589	MPD	0.14260621	0.468152388
590	MID	0.061257966	0.720050413
591	MPID	0.106289351	0.444562186
592	MIPD	0.220310145	0.671858678
593	MPD	0.077897573	0.130721008
594	MID	0.338364924	0.213921293
595	MPID	0.162881881	0.243039275
596	MIPD	0.099404969	0.116109861
597	MPD	0.223989046	0.23677096
598	MID	0.564339168	0.470503535
599	MPID	0.091372973	0.266422221
600	MIPD	0.084913483	0.25850478
601	MPD	0.325397043	0.690428193
602	MID	0.442591583	0.469248529
603	MPID	0.17837355	0.304961858
604	MIPD	0.247024995	0.350547063
605	MPD	0.145223403	0.30772042
606	MID	0.219969466	0.200037291
607	MPID	0.095141087	0.125658307
608	MIPD	0.195458324	0.153218156
609	MPD	0.600631253	1.116409392
610	MID	5.292537572	0.638956935
611	MPID	0.655766016	0.662792477
612	MIPD	0.680521582	0.808229037
613	MPD	0.116993388	0.221193856
614	MID	0.264618559	0.153984807
615	MPID	0.03434843	0.091203223
616	MIPD	0.036354503	0.149064618
617	MPD	0.097359901	0.24784577
618	MID	0.196705652	0.318400092
619	MPID	0.216524127	0.169764488
620	MIPD	0.040817284	0.16305556
621	MPD	0.432565679	0.410564954
622	MID	0.128129342	0.290124844
623	MPID	0.206386613	0.218709044
624	MIPD	0.232688064	0.167310766
625	MPD	0.702085344	0.608097539
626	MID	0.942092778	0.686998684
627	MPID	0.479593165	0.529823761
628	MIPD	0.760087549	0.623241985
629	MPD	0.163612819	0.832556408
630	MID	0.247065233	1.122938378
631	MPID	0.159115297	0.508623619
632	MIPD	0.131204209	0.871155518
633	MPD	0.151699859	0.492326364
634	MID	0.176006453	0.360715561
635	MPID	0.108685597	0.240999677
636	MIPD	0.0885039	0.353196073
637	MPD	0.144810882	0.317351782
638	MID	0.387673119	0.512900304
639	MPID	0.082998989	0.226163025
640	MIPD	0.180753639	0.282271981
641	MPD	0.379558052	0.561466494
642	MID	0.846142914	0.528711659
643	MPID	0.675577325	0.572425166
644	MIPD	0.363628068	0.515840055
645	MPD	0.107063796	0.278366872
646	MID	0.22787941	0.288327601
647	MPID	0.143312428	0.196941844
648	MIPD	0.186329512	0.232344017
649	MPD	0.193076312	0.2549939
650	MID	1.361722853	0.152887622
651	MPID	0.302432058	0.311060504
652	MIPD	0.277573773	0.194880159
653	MPD	1.030333227	1.64533429
654	MID	0.437469081	1.269148723
655	MPID	0.738541386	1.236073671
656	MIPD	0.9041817	1.359071024
657	MPD	0.237473966	0.448516937
658	MID	0.711109856	0.338809878
659	MPID	0.197824982	0.290857529
660	MIPD	0.311589272	0.204968326
661	MPD	0.312803028	0.413810849
662	MID	1.432277503	0.220777259
663	MPID	0.340050655	0.315573676
664	MIPD	0.224015386	0.214378318
665	MPD	0.176377105	0.53845445
666	MID	0.22574007	0.545678189
667	MPID	0.283768732	0.507883048
668	MIPD	0.307242574	0.496709005
669	MPD	0.306207568	0.439974426
670	MID	0.260094356	0.284216016
671	MPID	0.283075088	0.289918679
672	MIPD	0.296465521	0.360818239
673	MPD	0.183595299	0.454631647
674	MID	0.287794213	0.359831916
675	MPID	0.248269282	0.271956718
676	MIPD	0.196273103	0.360274393
677	MPD	0.305973075	0.377822761
678	MID	0.669826246	0.35296564
679	MPID	0.401725144	0.334291009
680	MIPD	0.48726342	0.254045401
681	MPD	0.217544114	0.316768498
682	MID	0.394819615	0.203751601
683	MPID	0.101306558	0.1515423
684	MIPD	0.539421759	0.202973843
685	MPD	0.149381223	0.332534427
686	MID	0.230802129	0.489085216
687	MPID	0.071503408	0.411952373
688	MIPD	0.186645036	0.300291363
689	MPD	0.185671579	0.593075373
690	MID	0.365045596	0.742131675
691	MPID	0.068761398	0.472462925
692	MIPD	0.165266272	0.455996358
693	MPD	0.145877962	0.237127651
694	MID	0.250609809	0.354656597
695	MPID	0.093360471	0.251515825
696	MIPD	0.217705871	0.304632256
697	MPD	0.126627363	0.217641882
698	MID	0.623391758	0.24885687
699	MPID	0.074614138	0.110930676
700	MIPD	0.191846958	0.104784026
701	MPD	0.187583339	0.278126103
702	MID	0.775961515	0.243922986
703	MPID	0.092125106	0.133734113
704	MIPD	0.088071385	0.210984053
705	MPD	0.172749561	0.587402242
706	MID	0.392059359	0.711426906
707	MPID	0.31021884	0.554569809
708	MIPD	0.269805049	0.472756212
709	MPD	0.112990635	0.48174793
710	MID	0.308999218	0.90838063
711	MPID	0.26764982	0.552745599
712	MIPD	0.188003035	0.507116453
713	MPD	0.071778069	0.344287282
714	MID	0.158810165	0.228794035
715	MPID	0.084919821	0.216737637
716	MIPD	0.16357268	0.208044322
717	MPD	0.392079321	0.538939585
718	MID	0.470644882	0.259124167
719	MPID	0.387713028	0.209671647
720	MIPD	0.527901728	0.364652082
721	MPD	0.22299643	0.477286641
722	MID	0.288947134	0.585325527
723	MPID	0.059749734	0.444141184
724	MIPD	0.048007076	0.458451786
725	MPD	0.351952882	0.638408989
726	MID	0.488562749	0.644303852
727	MPID	0.402494147	0.51898564
728	MIPD	0.395957472	0.667342993
729	MPD	0.169752628	0.17087835
730	MID	0.241908389	0.183375703
731	MPID	0.100455988	0.161364439
732	MIPD	0.100192787	0.224616147
733	MPD	0.132882788	0.434072853
734	MID	0.247201569	0.450171638
735	MPID	0.224763733	0.288858195
736	MIPD	0.186640633	0.375807402
737	MPD	0.104759786	0.191156235
738	MID	0.355655197	0.181872426
739	MPID	0.347864813	0.219356558
740	MIPD	0.33738411	0.18983042
741	MPD	0.200751453	0.342678148
742	MID	0.23002884	0.229316597
743	MPID	0.038872913	0.174910434
744	MIPD	0.099008346	0.213318409
745	MPD	0.176753549	0.40692237
746	MID	0.474904836	0.261892087
747	MPID	0.543651122	0.32544003
748	MIPD	0.210430556	0.316973362
749	MPD	0.16728777	0.342106438
750	MID	0.303997235	0.233560786
751	MPID	0.079900884	0.263410223
752	MIPD	0.291435326	0.394824144
753	MPD	0.092573167	0.314861642
754	MID	1.514233628	0.651390522
755	MPID	0.126060695	0.307762581
756	MIPD	0.19661222	0.303217703
757	MPD	0.167907958	0.23674237
758	MID	1.257950651	0.51198283
759	MPID	0.434224194	0.266288223
760	MIPD	0.129824701	0.187663102
761	MPD	0.236982129	0.64514365
762	MID	0.333708978	0.51902937
763	MPID	0.206484781	0.369022151
764	MIPD	0.102026312	0.430133284
765	MPD	0.160296414	0.223223552
766	MID	0.340036983	0.309726794
767	MPID	0.291087119	0.211674012
768	MIPD	0.108502119	0.280370742
769	MPD	0.170353459	0.254277994
770	MID	0.365480714	0.160296798
771	MPID	0.383927939	0.21777864
772	MIPD	0.180613131	0.19178449
773	MPD	0.27839767	0.267007116
774	MID	0.399659182	0.323851535
775	MPID	0.392170769	0.365058908
776	MIPD	0.060861485	0.131414745
777	MPD	0.144830673	0.475476764
778	MID	0.270187002	0.438212551
779	MPID	0.203933028	0.346275769
780	MIPD	0.244100816	0.405491824
781	MPD	0.447567927	0.503938496
782	MID	1.446206468	0.169757027
783	MPID	0.263930394	0.224188975
784	MIPD	0.311520052	0.300869932
785	MPD	0.298256719	0.410515644
786	MID	0.162816389	0.283983462
787	MPID	0.153401984	0.217281759
788	MIPD	0.105721078	0.231131221
789	MPD	0.113968617	0.407708506
790	MID	0.392435574	0.343941773
791	MPID	0.067049622	0.294542074
792	MIPD	0.064420642	0.310482361
793	MPD	0.319691006	0.66918442
794	MID	0.604806817	0.268649572
795	MPID	0.155647159	0.270370056
796	MIPD	0.376577431	0.164248934
797	MPD	0.33228179	0.462303113
798	MID	0.148518762	0.219443381
799	MPID	0.186934024	0.253109646
800	MIPD	0.188290314	0.240415154
801	MPD	0.131880604	0.311834164
802	MID	0.227472716	0.254514419
803	MPID	0.052943446	0.211297817
804	MIPD	0.185531144	0.212177757
805	MPD	0.373392189	0.242757199
806	MID	0.181636276	0.196329096
807	MPID	0.443874135	0.172224235
808	MIPD	0.25667873	0.187199265
809	MPD	0.100085545	0.4675978
810	MID	0.181996088	0.299159467
811	MPID	0.110114074	0.28231797
812	MIPD	0.137262134	0.432978901
813	MPD	0.6505579	0.868332379
814	MID	0.255583882	0.255415734
815	MPID	0.357063757	0.365609305
816	MIPD	0.4596307	0.318979351
817	MPD	0.331717077	0.528973336
818	MID	1.527607249	0.953869322
819	MPID	0.590548732	0.478910316
820	MIPD	0.538457682	0.428945799
821	MPD	0.145913258	0.26817654
822	MID	0.198210878	0.306569827
823	MPID	0.079944583	0.367527999
824	MIPD	0.284973979	0.399590599
825	MPD	0.12632609	0.259540596
826	MID	0.292353745	0.371543953
827	MPID	0.282599149	0.240778736
828	MIPD	0.105881636	0.122561545
829	MPD	0.119100834	0.294026457
830	MID	0.24170498	0.353558855
831	MPID	0.152648852	0.249322315
832	MIPD	0.380522278	0.166770718
833	MPD	0.17988664	0.50370888
834	MID	0.303989532	0.590857742
835	MPID	0.206096233	0.379759626
836	MIPD	0.148173712	0.400228197
837	MPD	0.112733702	1.035580206
838	MID	0.684500287	1.125262655
839	MPID	0.098738388	0.877051639
840	MIPD	0.468613979	0.782120674
841	MPD	0.259508319	0.497634183
842	MID	0.32680151	0.318626137
843	MPID	0.14262842	0.322491677
844	MIPD	0.190454416	0.336682969
845	MPD	0.514112022	0.497735861
846	MID	0.690177985	0.367055657
847	MPID	0.340385808	0.285183895
848	MIPD	0.556539773	0.271978072
849	MPD	0.218770213	0.180779966
850	MID	0.726997998	0.316349195
851	MPID	0.195340931	0.153873405
852	MIPD	0.183932447	0.269782029
853	MPD	0.186802076	0.388655807
854	MID	0.298139714	0.315078086
855	MPID	0.125511429	0.224855003
856	MIPD	0.407000186	0.237933621
857	MPD	0.132452348	0.512634251
858	MID	0.313215006	0.433250639
859	MPID	0.07370961	0.314327876
860	MIPD	0.326787415	0.432340939
861	MPD	0.213009687	0.302723712
862	MID	0.916625786	0.128613115
863	MPID	0.078798904	0.129077058
864	MIPD	0.106326503	0.138902199
865	MPD	0.313270902	0.192721227
866	MID	0.381682184	0.269910827
867	MPID	0.345712899	0.315510109
868	MIPD	0.328174451	0.242058385
869	MPD	0.280379581	0.526998781
870	MID	0.384116903	0.298612616
871	MPID	0.072695131	0.17439643
872	MIPD	0.141938349	0.3372155
873	MPD	0.09148542	0.190438764
874	MID	0.150430739	0.202205227
875	MPID	0.148735633	0.155095726
876	MIPD	0.098663632	0.159533181
877	MPD	0.187627803	0.345430977
878	MID	0.48168083	0.350490432
879	MPID	0.171914137	0.331191991
880	MIPD	0.178516897	0.339355693
881	MPD	0.070550032	0.221151444
882	MID	0.254129227	0.35464693
883	MPID	0.323127261	0.299835603
884	MIPD	0.223490281	0.246193121
885	MPD	0.127571068	0.324098034
886	MID	0.636576426	0.239955146
887	MPID	0.244611734	0.207487223
888	MIPD	0.157965602	0.202149909
889	MPD	0.054360595	0.242367239
890	MID	0.201877661	0.269373859
891	MPID	0.161535532	0.321766331
892	MIPD	0.124975341	0.257824133
893	MPD	0.115689425	0.531498799
894	MID	1.248239655	0.733396479
895	MPID	0.06766316	0.410401318
896	MIPD	0.149047271	0.622673652
897	MPD	0.386591637	0.60532609
898	MID	0.223219361	0.29777617
899	MPID	0.2874651	0.3552377
900	MIPD	0.23160089	0.341404661
901	MPD	0.148600325	0.216624531
902	MID	0.293038284	0.365149087
903	MPID	0.212294886	0.344122556
904	MIPD	0.352015884	0.34235027
905	MPD	0.196968599	0.262322071
906	MID	0.557321094	0.256087971
907	MPID	0.095892803	0.293774797
908	MIPD	0.108663744	0.170493507
909	MPD	0.27116374	0.173502534
910	MID	0.478684096	0.15785194
911	MPID	0.582638356	0.157705203
912	MIPD	0.405155777	0.148248703
913	MPD	0.18961328	1.111511727
914	MID	0.39684837	1.380435158
915	MPID	0.105061555	1.04066563
916	MIPD	0.184386263	1.052823416
917	MPD	0.552765543	0.966732543
918	MID	1.733459413	0.322459996
919	MPID	0.38389867	0.483068745
920	MIPD	0.603608943	0.429248303
921	MPD	0.675709587	0.760971824
922	MID	2.528756235	0.256975796
923	MPID	0.64468482	0.320529771
924	MIPD	0.600466194	0.175249136
925	MPD	0.93414499	0.739663088
926	MID	1.652501801	0.546929254
927	MPID	1.17059761	0.766927488
928	MIPD	0.815097052	0.567350172
929	MPD	0.360261895	0.369957759
930	MID	0.600314084	0.261065795
931	MPID	0.09887208	0.306290841
932	MIPD	0.253523931	0.338691839
933	MPD	0.191954201	0.250428234
934	MID	0.573102232	0.448841112
935	MPID	0.192149706	0.223009112
936	MIPD	0.222436624	0.370049484
937	MPD	0.204930226	0.268545036
938	MID	0.376512449	0.539748996
939	MPID	0.236746605	0.376201111
940	MIPD	0.224323091	0.413999951
941	MPD	0.27804315	0.222808434
942	MID	0.135920625	0.240407216
943	MPID	0.105646328	0.156339096
944	MIPD	0.214423874	0.188215106
945	MPD	0.486805796	0.357366852
946	MID	0.772012327	0.399885996
947	MPID	0.358611373	0.356720308
948	MIPD	0.393792628	0.209959608
949	MPD	0.247659339	0.280913503
950	MID	1.021409753	0.508365501
951	MPID	0.269446454	0.364108023
952	MIPD	0.267881553	0.287201271
953	MPD	0.103102529	0.371145452
954	MID	0.37478258	0.561598369
955	MPID	0.141669114	0.548894911
956	MIPD	0.203615499	0.529146169
957	MPD	0.203327978	0.234160128
958	MID	0.210426832	0.458230155
959	MPID	0.132376276	0.269889794
960	MIPD	0.540268678	0.368130159
961	MPD	0.056119072	0.34396729
962	MID	0.127140114	0.291345992
963	MPID	0.12567581	0.231989829
964	MIPD	0.130920925	0.345021191
965	MPD	0.136249195	0.418999707
966	MID	0.270201326	0.329918002
967	MPID	0.182058013	0.332244473
968	MIPD	0.154835661	0.215993948
969	MPD	0.107342835	0.190895023
970	MID	0.499066078	0.419000219
971	MPID	0.162806021	0.362601461
972	MIPD	0.188448292	0.237063426
973	MPD	0.245924153	0.441245938
974	MID	0.495471847	0.633483223
975	MPID	0.114358726	0.51704689
976	MIPD	0.160077984	0.338457753
977	MPD	0.386692433	0.451756544
978	MID	0.401954227	0.410712188
979	MPID	0.216815125	0.30608186
980	MIPD	0.191508323	0.324792093
981	MPD	0.228401075	0.278261803
982	MID	0.258735342	0.409574701
983	MPID	0.365594287	0.412568908
984	MIPD	0.403058962	0.275099703
985	MPD	0.482919183	0.369074186
986	MID	0.720685763	0.5316394
987	MPID	0.485393489	0.390888825
988	MIPD	0.610579896	0.449967529
989	MPD	0.232310189	1.121222195
990	MID	0.32803428	0.962751431
991	MPID	0.140508785	0.962527871
992	MIPD	0.146541322	1.074683458
993	MPD	0.136739271	0.224259437
994	MID	0.443510178	0.239564768
995	MPID	0.15922436	0.196269269
996	MIPD	0.309350131	0.190492826
997	MPD	0.548593871	0.332959644
998	MID	0.723340233	0.458350771
999	MPID	0.315618741	0.347898332
1000	MIPD	0.545697214	0.375393235
1001	MPD	0.299364904	0.410101292
1002	MID	0.259488597	0.127535943
1003	MPID	0.134193636	0.16069188
1004	MIPD	0.238575522	0.272561372
1005	MPD	0.126320854	0.593628971
1006	MID	0.445446711	0.892859199
1007	MPID	0.152559604	0.598411739
1008	MIPD	0.290019672	0.762195932
1009	MPD	0.049402935	0.174195355
1010	MID	0.050655515	0.319070117
1011	MPID	0.03515389	0.189383914
1012	MIPD	0.23064395	0.251099603
1013	MPD	0.224728809	0.290961865
1014	MID	0.457100121	0.201881569
1015	MPID	0.152586636	0.181236979
1016	MIPD	0.125630661	0.220033468
1017	MPD	0.10930507	0.253839862
1018	MID	0.653595159	0.201339324
1019	MPID	0.15514129	0.125523556
1020	MIPD	0.123375654	0.185795138
1021	MPD	0.746105314	0.478497167
1022	MID	1.096038005	0.196262887
1023	MPID	0.253520982	0.181951348
1024	MIPD	0.366348988	0.203157776
1025	MPD	0.109256189	0.815110464
1026	MID	0.113028812	0.661030622
1027	MPID	0.119256605	0.486759396
1028	MIPD	0.116124222	0.638882133
1029	MPD	0.101339887	0.220134269
1030	MID	0.334062563	0.248796536
1031	MPID	0.232966506	0.287445319
1032	MIPD	0.16109516	0.148845407
1033	MPD	0.273528047	0.314304884
1034	MID	0.191596452	0.295685231
1035	MPID	0.126233893	0.216258942
1036	MIPD	0.087551471	0.226441436
1037	MPD	0.218727241	0.356208856
1038	MID	0.340978037	0.659521947
1039	MPID	0.140530065	0.448086586
1040	MIPD	0.138693621	0.429021971
1041	MPD	0.179457433	0.514817291
1042	MID	0.227726202	0.728565488
1043	MPID	0.127684013	0.679589258
1044	MIPD	0.284511224	0.653046667
1045	MPD	0.771586814	0.811121036
1046	MID	0.291940104	0.237268719
1047	MPID	0.405436369	0.276469361
1048	MIPD	0.605910485	0.435014734
1049	MPD	0.13466465	0.314448528
1050	MID	0.501145222	0.310804831
1051	MPID	0.145806851	0.252473754
1052	MIPD	0.091968211	0.258659831
1053	MPD	0.327312523	0.429904348
1054	MID	1.02366471	0.206205887
1055	MPID	0.154091833	0.244193458
1056	MIPD	0.174433872	0.239480815
1057	MPD	0.73324299	0.320682862
1058	MID	0.409861688	0.226084126
1059	MPID	0.546893376	0.237042512
1060	MIPD	0.782537984	0.21270712
1061	MPD	0.266040878	0.280759531
1062	MID	0.348077645	0.311650327
1063	MPID	0.179210959	0.225628608
1064	MIPD	0.224858801	0.294747971
1065	MPD	0.275797713	0.85705213
1066	MID	0.384459763	0.617260422
1067	MPID	0.131803322	0.581362475
1068	MIPD	0.107717337	0.544115641
1069	MPD	0.543476141	0.303784393
1070	MID	1.006897066	0.484711611
1071	MPID	0.685415123	0.336502604
1072	MIPD	0.580724791	0.34082462
1073	MPD	0.358911629	0.340263947
1074	MID	0.359024175	0.252862113
1075	MPID	0.276843079	0.164566413
1076	MIPD	0.47135624	0.229126407
1077	MPD	0.442814603	0.370687922
1078	MID	0.510718617	0.188166506
1079	MPID	0.333308735	0.233841588
1080	MIPD	0.181076466	0.202901879
1081	MPD	0.151472131	0.261235232
1082	MID	0.169141302	0.211139542
1083	MPID	0.183730323	0.234697617
1084	MIPD	0.063067249	0.175386066
1085	MPD	0.459183967	0.500537838
1086	MID	0.775241621	0.56407312
1087	MPID	0.466021537	0.376544156
1088	MIPD	0.865745779	0.494039734
1089	MPD	0.423881313	0.275173063
1090	MID	0.230449293	0.10514012
1091	MPID	0.275163786	0.200526455
1092	MIPD	0.334941323	0.165321987
1093	MPD	0.144391694	0.551348398
1094	MID	0.154403279	0.73657406
1095	MPID	0.228810765	0.636883343
1096	MIPD	0.208645361	0.528965462
1097	MPD	0.20787206	0.341021935
1098	MID	0.230296642	0.327537445
1099	MPID	0.137351402	0.157488981
1100	MIPD	0.206186792	0.204679374
1101	MPD	0.13290445	0.227683363
1102	MID	0.260480277	0.350142382
1103	MPID	0.041460938	0.296403323
1104	MIPD	0.18040785	0.285143945
1105	MPD	0.181184255	0.455444566
1106	MID	0.804839105	0.374709384
1107	MPID	0.344647788	0.347576547
1108	MIPD	0.283361327	0.405440342
1109	MPD	0.242785707	0.408639425
1110	MID	0.504780502	0.327919925
1111	MPID	0.268248763	0.265575077
1112	MIPD	0.317031195	0.326238806
1113	MPD	0.211069943	0.503426158
1114	MID	0.330424342	0.319429327
1115	MPID	0.205110776	0.312084285
1116	MIPD	0.158322508	0.290140044
1117	MPD	0.374333433	0.889887232
1118	MID	0.437184457	1.03114808
1119	MPID	0.270882599	0.753406173
1120	MIPD	0.373611302	0.762600368
1121	MPD	0.258044938	0.252137461
1122	MID	0.400946776	0.149610485
1123	MPID	0.140358008	0.096016032
1124	MIPD	0.268424876	0.158434422
1125	MPD	0.285806447	0.480714385
1126	MID	0.271972873	0.559555332
1127	MPID	0.123585118	0.392646331
1128	MIPD	0.201501622	0.455069287
1129	MPD	0.092341482	0.496517909
1130	MID	0.874802332	0.184757725
1131	MPID	0.218744843	0.19735714
1132	MIPD	0.181730569	0.206487594
1133	MPD	0.094623452	0.144359813
1134	MID	0.317968796	0.256791652
1135	MPID	0.214695645	0.166612908
1136	MIPD	0.202501812	0.174674156
1137	MPD	0.162924461	0.431037632
1138	MID	0.148971867	0.378132771
1139	MPID	0.088259629	0.362514705
1140	MIPD	0.082898174	0.34736046
1141	MPD	0.081439133	0.19780025
1142	MID	0.687807342	0.364785258
1143	MPID	0.518147293	0.466390128
1144	MIPD	0.327040717	0.268710718
1145	MPD	0.440113657	0.393727642
1146	MID	0.355318568	0.336824699
1147	MPID	0.419302222	0.328783015
1148	MIPD	0.135678991	0.276535411
1149	MPD	0.131375492	0.449253179
1150	MID	0.382672791	0.479576902
1151	MPID	0.314624023	0.422422427
1152	MIPD	0.257178013	0.404559832
1153	MPD	1.5857339	0.679836938
1154	MID	1.987099252	0.308539794
1155	MPID	1.090062662	0.46173678
1156	MIPD	1.469633528	0.286471204
1157	MPD	0.521673964	0.516181703
1158	MID	0.47101823	0.518046476
1159	MPID	0.469955593	0.393331745
1160	MIPD	0.743783604	0.395082195
1161	MPD	0.084752447	0.341697217
1162	MID	0.192227502	0.392525013
1163	MPID	0.034854517	0.296759241
1164	MIPD	0.053754166	0.335114357
1165	MPD	0.21483655	0.623824641
1166	MID	0.229875701	0.713783413
1167	MPID	0.202168493	0.615057972
1168	MIPD	0.226290342	0.558017462
1169	MPD	0.444623621	0.435762371
1170	MID	0.428263692	0.459838907
1171	MPID	0.393842314	0.271652048
1172	MIPD	0.201824706	0.216893376
1173	MPD	0.27906043	0.423074546
1174	MID	0.907013505	0.667193057
1175	MPID	0.207701618	0.443254519
1176	MIPD	0.165155004	0.38789976
1177	MPD	1.020103665	0.60535941
1178	MID	0.890107646	0.469686893
1179	MPID	1.293645483	0.534447348
1180	MIPD	0.768634085	0.523512122
1181	MPD	0.195921819	0.579812185
1182	MID	0.452666654	0.678420168
1183	MPID	0.112674188	0.483163086
1184	MIPD	0.289409814	0.636608352
1185	MPD	0.170873599	0.346463738
1186	MID	0.151006736	0.275903023
1187	MPID	0.188641406	0.173964735
1188	MIPD	0.127901243	0.256029623
1189	MPD	0.44589277	0.305169727
1190	MID	0.538730481	0.175134042
1191	MPID	0.150892297	0.251037311
1192	MIPD	0.293168879	0.231380174
1193	MPD	0.637875145	0.34057131
1194	MID	1.083591305	0.279278909
1195	MPID	0.383773166	0.279892463
1196	MIPD	0.667597744	0.176146755
1197	MPD	0.294036941	0.52103669
1198	MID	0.768275267	0.482328043
1199	MPID	0.26652755	0.513534395
1200	MIPD	0.336901211	0.481553805
1201	MPD	0.202186614	1.487604112
1202	MID	0.3866058	2.18104869
1203	MPID	0.146450284	1.568168765
1204	MIPD	0.366176595	1.832617694
1205	MPD	0.061550094	0.433122058
1206	MID	0.287308028	0.445133351
1207	MPID	0.046879595	0.342127587
1208	MIPD	0.102483973	0.265257303
1209	MPD	0.367883752	0.45247747
1210	MID	0.40590027	0.281305639
1211	MPID	0.233829828	0.245123032
1212	MIPD	0.318325996	0.172459193
1213	MPD	0.115538536	0.314268519
1214	MID	0.13305731	0.255920836
1215	MPID	0.051739354	0.167202214
1216	MIPD	0.107816917	0.258795562
1217	MPD	0.08566838	0.353601381
1218	MID	0.223541197	0.325632153
1219	MPID	0.294668289	0.439224466
1220	MIPD	0.325308657	0.285212829
1221	MPD	0.062979207	0.280645645
1222	MID	0.267774045	0.432553681
1223	MPID	0.189947521	0.331900724
1224	MIPD	0.174640645	0.452638205
1225	MPD	0.331427565	0.72421959
1226	MID	0.389829277	0.67626227
1227	MPID	0.311961715	0.654575937
1228	MIPD	0.220532993	0.610023637
1229	MPD	0.148932283	0.185659084
1230	MID	0.550821822	0.284971945
1231	MPID	0.172420647	0.211346846
1232	MIPD	0.225463995	0.251733193
1233	MPD	0.127910852	0.346856872
1234	MID	0.485315465	0.49548965
1235	MPID	0.115714957	0.30310278
1236	MIPD	0.107403825	0.323428007
1237	MPD	0.167865143	0.708795181
1238	MID	0.617408393	0.915339508
1239	MPID	0.146442012	0.626023821
1240	MIPD	0.402847208	0.730558592
1241	MPD	0.095047417	0.169051698
1242	MID	0.659887037	0.229324403
1243	MPID	0.291770869	0.242251331
1244	MIPD	0.283816903	0.185246145
1245	MPD	0.240037544	0.351317047
1246	MID	0.370104601	0.291496942
1247	MPID	0.098572561	0.141049025
1248	MIPD	0.140210635	0.202978855
1249	MPD	0.140500026	0.297874827
1250	MID	0.227638444	0.212201172
1251	MPID	0.310127843	0.267985581
1252	MIPD	0.136530728	0.197759685
1253	MPD	0.242733189	0.447948542
1254	MID	0.226273158	0.452153347
1255	MPID	0.162435363	0.383592035
1256	MIPD	0.11619985	0.395357507
1257	MPD	0.244996397	0.329820099
1258	MID	0.292368128	0.159235723
1259	MPID	0.252945253	0.233435928
1260	MIPD	0.183474321	0.152754571
1261	MPD	0.122943663	0.376128584
1262	MID	0.278566959	0.214354333
1263	MPID	0.124145426	0.295673973
1264	MIPD	0.156244259	0.205779914
1265	MPD	0.554578822	0.663953992
1266	MID	1.764314101	0.283074148
1267	MPID	0.580146006	0.333680955
1268	MIPD	0.42894996	0.317775335
1269	MPD	0.114921142	0.387950183
1270	MID	0.598099376	0.133770828
1271	MPID	0.125944011	0.152685162
1272	MIPD	0.089482578	0.226839236
1273	MPD	0.266071122	0.304619234
1274	MID	0.407672313	0.282809004
1275	MPID	0.210335154	0.146173605
1276	MIPD	0.039477297	0.113037695
1277	MPD	0.228220773	0.32196369
1278	MID	0.231287628	0.24518443
1279	MPID	0.075157052	0.197935055
1280	MIPD	0.122886763	0.310828177
1281	MPD	0.131386004	0.679652014
1282	MID	0.792852495	0.81796165
1283	MPID	0.204296029	0.672561095
1284	MIPD	0.144641143	0.67377459
1285	MPD	0.116349982	0.367012224
1286	MID	0.332995228	0.314518167
1287	MPID	0.183871436	0.192893018
1288	MIPD	0.120269476	0.253711519
1289	MPD	0.217508532	0.181208089
1290	MID	0.350410367	0.255884825
1291	MPID	0.337866897	0.181213299
1292	MIPD	0.190456153	0.19627059
1293	MPD	0.522875731	0.611252488
1294	MID	0.833059732	0.247665325
1295	MPID	0.442899086	0.310106895
1296	MIPD	0.190747943	0.232667517
1297	MPD	0.104937099	0.345833097
1298	MID	0.142136519	0.476279871
1299	MPID	0.26337636	0.345202689
1300	MIPD	0.255259941	0.431587241
1301	MPD	0.334611815	0.266872556
1302	MID	0.392549287	0.232851322
1303	MPID	0.28138901	0.149391278
1304	MIPD	0.225067208	0.151895221
1305	MPD	0.241589555	0.410727548
1306	MID	0.439950295	0.494151205
1307	MPID	0.168042708	0.357861417
1308	MIPD	0.177578737	0.461773528
1309	MPD	0.150930499	0.216242384
1310	MID	0.165100486	0.246481427
1311	MPID	0.133501917	0.19833636
1312	MIPD	0.147171945	0.20807239
1313	MPD	0.28038494	0.505770507
1314	MID	0.630581785	0.367452121
1315	MPID	0.069845181	0.338741379
1316	MIPD	0.166010671	0.420519312
1317	MPD	0.086556298	0.40748107
1318	MID	0.363797968	0.686829371
1319	MPID	0.27081149	0.628093286
1320	MIPD	0.091101437	0.569568741
1321	MPD	0.29756847	0.390843658
1322	MID	0.785456911	0.24886128
1323	MPID	0.520902088	0.352867907
1324	MIPD	0.260517205	0.152134688
1325	MPD	0.220597629	0.372462995
1326	MID	0.882589351	0.617306404
1327	MPID	0.249576206	0.279180212
1328	MIPD	0.318127975	0.351466536
1329	MPD	0.211731855	0.359778946
1330	MID	0.347809854	0.350479831
1331	MPID	0.069133006	0.208659413
1332	MIPD	0.156045746	0.23831263
1333	MPD	0.085318866	0.399323934
1334	MID	0.554273233	0.234680694
1335	MPID	0.181776504	0.317690089
1336	MIPD	0.263403635	0.25684906
1337	MPD	0.71238117	0.29995554
1338	MID	0.994424358	0.267113046
1339	MPID	0.773801287	0.314034626
1340	MIPD	0.874706163	0.281959493
1341	MPD	0.465475773	0.474236704
1342	MID	0.205697179	0.161571174
1343	MPID	0.439908134	0.295677383
1344	MIPD	0.251527376	0.21370479
1345	MPD	0.494535199	0.461289831
1346	MID	0.285753013	0.139000988
1347	MPID	0.309496549	0.2377614
1348	MIPD	0.250055504	0.243686835
1349	MPD	0.154022269	0.389109095
1350	MID	0.513133619	0.226825666
1351	MPID	0.227187314	0.213418326
1352	MIPD	0.216380139	0.140937686
1353	MPD	0.264712454	0.899643549
1354	MID	0.334094513	1.110835951
1355	MPID	0.296231536	0.936292031
1356	MIPD	0.340099659	0.825402376
1357	MPD	0.39790934	0.356776128
1358	MID	0.305617022	0.666497556
1359	MPID	0.828287373	0.566454548
1360	MIPD	0.496851826	0.583732953
1361	MPD	0.147227348	0.775284216
1362	MID	0.089003324	0.475444662
1363	MPID	0.14922328	0.436288505
1364	MIPD	0.076183693	0.38086568
1365	MPD	0.348853601	0.63868453
1366	MID	0.758974001	0.366655977
1367	MPID	0.327125631	0.545703985
1368	MIPD	0.323492931	0.478899757
1369	MPD	0.20130186	0.347379465
1370	MID	0.367747911	0.317610116
1371	MPID	0.178667072	0.289331617
1372	MIPD	0.218465781	0.223279619
1373	MPD	0.058146238	0.156928631
1374	MID	0.10546451	0.188471063
1375	MPID	0.15593741	0.208208838
1376	MIPD	0.141063279	0.250044913
1377	MPD	0.20429901	0.26310622
1378	MID	0.712539304	0.183766797
1379	MPID	0.073380237	0.174572273
1380	MIPD	0.229034567	0.191238148
1381	MPD	0.251208848	0.606271565
1382	MID	0.341140851	0.353492939
1383	MPID	0.398239676	0.362013385
1384	MIPD	0.445685096	0.323610974
1385	MPD	0.589558694	0.572596236
1386	MID	0.203846671	0.198314584
1387	MPID	0.665882626	0.332080816
1388	MIPD	0.391857755	0.233648707
1389	MPD	0.309130992	0.42802263
1390	MID	0.377115523	0.406489384
1391	MPID	0.065551253	0.345937873
1392	MIPD	0.057537706	0.221528907
1393	MPD	0.062134414	0.375873329
1394	MID	0.289708449	0.408365082
1395	MPID	0.191125101	0.315733772
1396	MIPD	0.176616111	0.255724715
1397	MPD	0.408064836	0.315381524
1398	MID	0.660765793	0.200196991
1399	MPID	0.158990619	0.189865011
1400	MIPD	0.15717393	0.166379693
1401	MPD	0.453052808	0.964231614
1402	MID	0.911168647	0.792130813
1403	MPID	0.63532953	0.847036845
1404	MIPD	0.520651661	0.788922036
1405	MPD	0.299068647	0.468023708
1406	MID	0.959300027	0.589282369
1407	MPID	0.291943291	0.514513479
1408	MIPD	0.174736651	0.649592824
1409	MPD	0.196733981	0.49824982
1410	MID	0.298696073	0.409734639
1411	MPID	0.205731525	0.420275743
1412	MIPD	0.153761007	0.362858339
1413	MPD	0.177532157	0.44943734
1414	MID	0.930187195	0.698113025
1415	MPID	0.235531598	0.470054492
1416	MIPD	0.301389595	0.333473791
1417	MPD	0.159394247	0.428130193
1418	MID	0.353164722	0.585310774
1419	MPID	0.19938874	0.505929548
1420	MIPD	0.219830757	0.535668495
1421	MPD	0.223104155	0.38374634
1422	MID	0.292047468	0.229200896
1423	MPID	0.262211107	0.234425675
1424	MIPD	0.107673316	0.160449383
1425	MPD	0.296079345	0.381341561
1426	MID	0.257233786	0.315139262
1427	MPID	0.229318075	0.220178911
1428	MIPD	0.174976974	0.246105972
1429	MPD	0.151020406	0.312989279
1430	MID	0.163570465	0.580671394
1431	MPID	0.150951384	0.291156672
1432	MIPD	0.082568237	0.268103957
1433	MPD	0.162738719	0.3051836
1434	MID	1.378502142	0.395070678
1435	MPID	0.199165881	0.227738788
1436	MIPD	0.156363946	0.191714076
1437	MPD	0.327029181	0.703803593
1438	MID	0.317124951	0.803169065
1439	MPID	0.226033354	0.96835126
1440	MIPD	0.2330371	0.803805184
1441	MPD	0.194430274	0.665122425
1442	MID	0.605155326	0.582162801
1443	MPID	0.21557585	0.464848245
1444	MIPD	0.277034237	0.5882254
1445	MPD	0.237648311	0.470454892
1446	MID	0.179187553	0.365029576
1447	MPID	0.17126537	0.305173316
1448	MIPD	0.163107342	0.431308335
1449	MPD	0.171719392	0.213319955
1450	MID	0.250225515	0.204181286
1451	MPID	0.10876695	0.241931542
1452	MIPD	0.326842383	0.239568565
1453	MPD	0.4746122	0.552186037
1454	MID	0.181402723	0.324332829
1455	MPID	0.143467377	0.322044902
1456	MIPD	0.151680395	0.340130646
1457	MPD	0.238637122	0.450572993
1458	MID	0.703355081	0.192040084
1459	MPID	0.462312453	0.236061506
1460	MIPD	0.298237358	0.284581802
1461	MPD	0.208211709	0.573217462
1462	MID	0.201608046	0.73624095
1463	MPID	0.239139179	0.617885005
1464	MIPD	0.134617138	0.510541062
1465	MPD	0.158907521	0.495312122
1466	MID	0.321846927	0.624532182
1467	MPID	0.185832914	0.643467309
1468	MIPD	0.227066849	0.635606061
1469	MPD	0.413937727	0.726753254
1470	MID	0.252649871	0.83702618
1471	MPID	0.381285286	0.65113679
1472	MIPD	0.306163868	0.618594578
1473	MPD	0.717880717	0.648051293
1474	MID	2.478923706	0.646425116
1475	MPID	0.584507183	0.612589278
1476	MIPD	0.742393666	0.607077483
1477	MPD	0.276935505	0.381096635
1478	MID	0.382918874	0.52069072
1479	MPID	0.172883308	0.474534309
1480	MIPD	0.286349593	0.365463172
1481	MPD	0.155040809	0.38989828
1482	MID	0.317826998	0.469052576
1483	MPID	0.136246004	0.448816223
1484	MIPD	0.220082086	0.641058898
1485	MPD	0.200274718	0.200373034
1486	MID	0.181585153	0.172201974
1487	MPID	0.205343665	0.151058963
1488	MIPD	0.09506205	0.116178177
1489	MPD	0.240322602	0.324534244
1490	MID	0.210949605	0.217230331
1491	MPID	0.104288041	0.372335693
1492	MIPD	0.168963694	0.257552973
1493	MPD	0.796270472	0.857856525
1494	MID	0.854883736	0.336987496
1495	MPID	0.368031773	0.405956742
1496	MIPD	0.436181122	0.463396162
1497	MPD	0.386114073	0.573583437
1498	MID	0.098370991	0.12221636
1499	MPID	0.269316616	0.281964231
1500	MIPD	0.147714195	0.210227592
1501	MPD	0.287791622	0.309090226
1502	MID	0.770827109	0.370256806
1503	MPID	0.313662932	0.245690058
1504	MIPD	0.356310529	0.39438696
1505	MPD	0.227436301	0.411721351
1506	MID	0.12627633	0.302578536
1507	MPID	0.081160035	0.274598009
1508	MIPD	0.075730867	0.229630451
1509	MPD	0.233078138	0.612058214
1510	MID	0.226840555	0.297148564
1511	MPID	0.15652417	0.333070404
1512	MIPD	0.182504185	0.225907584
1513	MPD	0.213735398	0.401085959
1514	MID	0.396314058	0.420434336
1515	MPID	0.196142284	0.295229332
1516	MIPD	0.0635178	0.22697898
1517	MPD	0.134955353	0.237087214
1518	MID	0.216304456	0.387566023
1519	MPID	0.382033238	0.408732518
1520	MIPD	0.150477936	0.359005315
1521	MPD	0.155382527	0.287041276
1522	MID	0.473451247	0.364100929
1523	MPID	0.214191601	0.173633954
1524	MIPD	0.176551379	0.39866321
1525	MPD	0.293341931	0.361959697
1526	MID	0.474774518	0.381963059
1527	MPID	0.262133992	0.274839431
1528	MIPD	0.253508043	0.273081999
1529	MPD	0.189532398	0.613308383
1530	MID	0.315915623	0.685647195
1531	MPID	0.204712827	0.518732747
1532	MIPD	0.249338001	0.573053722
1533	MPD	0.413811736	0.382364451
1534	MID	0.965837103	0.303759457
1535	MPID	0.327671585	0.305550659
1536	MIPD	0.311767596	0.289426728
1537	MPD	0.139671548	0.270422781
1538	MID	0.153677506	0.149316283
1539	MPID	0.319038266	0.123797666
1540	MIPD	0.164562802	0.177361039
1541	MPD	0.119248945	0.544899833
1542	MID	0.173416837	0.555721115
1543	MPID	0.158754853	0.508412152
1544	MIPD	0.296425113	0.555041106
1545	MPD	0.709005098	0.527047198
1546	MID	0.679852425	0.137014198
1547	MPID	0.566446683	0.353944699
1548	MIPD	0.36493202	0.173954948
1549	MPD	0.508296613	0.541171529
1550	MID	0.558648435	0.729002267
1551	MPID	0.617140018	0.539466455
1552	MIPD	0.248022212	0.407245544
1553	MPD	0.413700801	0.496796175
1554	MID	0.703053321	0.248563299
1555	MPID	0.385232494	0.223238029
1556	MIPD	0.298586223	0.178057939
1557	MPD	0.182487907	0.226252108
1558	MID	0.23004424	0.284518155
1559	MPID	0.107771113	0.174571113
1560	MIPD	0.084048986	0.09185175
1561	MPD	0.130853686	0.198196789
1562	MID	0.290936196	0.267187877
1563	MPID	0.139803318	0.264351537
1564	MIPD	0.112731415	0.220774599
1565	MPD	0.527170726	0.495868679
1566	MID	0.460623874	0.479572302
1567	MPID	0.477823655	0.256817482
1568	MIPD	0.434694191	0.303319028
1569	MPD	0.096997364	0.268354426
1570	MID	0.429366738	0.25437077
1571	MPID	0.199115272	0.227194466
1572	MIPD	0.248659402	0.293692636
1573	MPD	0.088173005	0.343880103
1574	MID	0.53745419	0.268727087
1575	MPID	0.124719604	0.250586639
1576	MIPD	0.230208332	0.294354045
1577	MPD	0.180046673	0.211150085
1578	MID	0.208955517	0.18770131
1579	MPID	0.106333294	0.196195815
1580	MIPD	0.264649225	0.174580821
1581	MPD	0.127583599	0.390248125
1582	MID	1.554092227	0.387555532
1583	MPID	0.171621702	0.300473726
1584	MIPD	0.164243148	0.466616447
1585	MPD	0.037539754	0.136902057
1586	MID	0.250890537	0.252014021
1587	MPID	0.139044586	0.136531483
1588	MIPD	0.125486055	0.161719146
1589	MPD	0.250890865	0.473263614
1590	MID	0.285303441	0.192516388
1591	MPID	0.109320704	0.124224469
1592	MIPD	0.197113034	0.191718406
1593	MPD	0.247930099	0.600497958
1594	MID	0.288496461	0.58461846
1595	MPID	0.07571415	0.457406259
1596	MIPD	0.166615175	0.476738711
1597	MPD	0.290413181	0.452725602
1598	MID	0.328779986	0.557441353
1599	MPID	0.174001592	0.28654298
1600	MIPD	0.288425193	0.427688057
1601	MPD	0.353794836	0.366715516
1602	MID	0.534066316	0.220113077
1603	MPID	0.20004276	0.14290181
1604	MIPD	0.375027106	0.155720095
1605	MPD	0.363745684	0.310187989
1606	MID	0.785404255	0.403296348
1607	MPID	0.548676676	0.292354375
1608	MIPD	0.45285309	0.312471974
1609	MPD	0.18391723	0.405996162
1610	MID	0.11331956	0.310864789
1611	MPID	0.185075425	0.330262987
1612	MIPD	0.202224823	0.289490214
1613	MPD	0.301216228	0.283137179
1614	MID	0.2765474	0.275524716
1615	MPID	0.259724953	0.255221391
1616	MIPD	0.308233534	0.197420642
1617	MPD	0.107512065	0.315938965
1618	MID	0.277059787	0.374153961
1619	MPID	0.164279954	0.301083652
1620	MIPD	0.072594908	0.201830804
1621	MPD	0.152547636	0.334046174
1622	MID	0.428080869	0.178233934
1623	MPID	0.246010036	0.176533645
1624	MIPD	0.583371744	0.225145906
1625	MPD	0.318430546	0.950235614
1626	MID	0.304176649	0.62531988
1627	MPID	0.251920954	0.585333037
1628	MIPD	0.230198547	0.641431298
1629	MPD	0.230781128	0.403681399
1630	MID	0.727070958	0.251879103
1631	MPID	0.156701841	0.145151108
1632	MIPD	0.35220852	0.23231924
1633	MPD	1.001274972	0.546267628
1634	MID	0.857187297	0.554131625
1635	MPID	0.915629057	0.299161738
1636	MIPD	0.871781449	0.321777303
1637	MPD	1.157365438	0.590481001
1638	MID	3.233850786	0.314580776
1639	MPID	1.44454769	0.35259551
1640	MIPD	1.603884249	0.294909163
1641	MPD	0.10476396	0.391711864
1642	MID	0.190080051	0.34180118
1643	MPID	0.089525792	0.21231822
1644	MIPD	0.178362507	0.186627631
1645	MPD	0.276729666	0.503045131
1646	MID	0.090938622	0.211674094
1647	MPID	0.14367252	0.291578832
1648	MIPD	0.214794722	0.255572243
1649	MPD	0.138374042	0.262839713
1650	MID	0.311865039	0.384409023
1651	MPID	0.11606361	0.260154528
1652	MIPD	0.11016374	0.215797113
1653	MPD	0.097467386	0.27320555
1654	MID	0.109776861	0.230348347
1655	MPID	0.157079188	0.215615983
1656	MIPD	0.096762803	0.246307685
1657	MPD	0.708177246	0.38113861
1658	MID	0.756815402	0.30381159
1659	MPID	0.681005932	0.336303679
1660	MIPD	0.88159061	0.27898124
1661	MPD	0.133360855	0.309977531
1662	MID	1.381803228	0.5300054
1663	MPID	0.279329518	0.354969429
1664	MIPD	0.310713886	0.319912979
1665	MPD	0.378160862	0.559094483
1666	MID	0.651546302	0.393752793
1667	MPID	0.455546491	0.267343659
1668	MIPD	0.314352429	0.381728048
1669	MPD	0.223269249	0.433113157
1670	MID	0.851352081	0.19696667
1671	MPID	0.144299825	0.333381178
1672	MIPD	0.166488968	0.265978618
1673	MPD	0.179869325	0.311936178
1674	MID	0.315357634	0.313575967
1675	MPID	0.131381433	0.320200359
1676	MIPD	0.115795114	0.292098895
1677	MPD	0.289193064	0.413780703
1678	MID	0.848899596	0.2119869
1679	MPID	0.189106868	0.199873508
1680	MIPD	0.179532164	0.214043656
1681	MPD	0.463511084	0.558450673
1682	MID	1.201703009	0.283065211
1683	MPID	0.59086813	0.357267719
1684	MIPD	0.344029167	0.20836924
1685	MPD	0.092138938	0.297370832
1686	MID	0.127858605	0.352655564
1687	MPID	0.191158827	0.384934335
1688	MIPD	0.049321162	0.274572119
1689	MPD	0.286189143	0.370597642
1690	MID	0.202650214	0.435611294
1691	MPID	0.445478794	0.392121955
1692	MIPD	0.357450294	0.51314628
1693	MPD	0.175780416	0.346485851
1694	MID	0.620611778	0.458280685
1695	MPID	0.092799984	0.278618795
1696	MIPD	0.103166025	0.441568821
1697	MPD	0.230565296	0.544588643
1698	MID	0.294980427	0.622966759
1699	MPID	0.088238539	0.539527188
1700	MIPD	0.132693916	0.65523715
1701	MPD	0.215735506	0.311058974
1702	MID	0.193560564	0.284768123
1703	MPID	0.246837889	0.178000376
1704	MIPD	0.331563978	0.192166162
1705	MPD	0.154776375	0.224246421
1706	MID	0.296021546	0.335298433
1707	MPID	0.162036373	0.257535386
1708	MIPD	0.182063632	0.206493033
1709	MPD	0.219790613	0.313865372
1710	MID	0.468178575	0.314580899
1711	MPID	0.063028755	0.24751347
1712	MIPD	0.187180838	0.167146692
1713	MPD	0.303232659	0.697360509
1714	MID	0.436807279	0.697931111
1715	MPID	0.15669762	0.64267323
1716	MIPD	0.154616823	0.623105248
1717	MPD	0.270149358	0.502751725
1718	MID	0.433882854	0.358695495
1719	MPID	0.177190808	0.445470533
1720	MIPD	0.457170363	0.437916284
1721	MPD	0.114442512	0.473841375
1722	MID	0.349541811	0.416661406
1723	MPID	0.140643709	0.436797254
1724	MIPD	0.157724491	0.401304501
1725	MPD	0.153608896	0.44064634
1726	MID	0.235263202	0.354809901
1727	MPID	0.170957485	0.332319708
1728	MIPD	0.302358382	0.440634069
1729	MPD	0.507037716	0.57992533
1730	MID	1.617336054	0.165767132
1731	MPID	0.293711514	0.206367291
1732	MIPD	0.361705747	0.233716553
1733	MPD	0.263686612	0.293495952
1734	MID	0.826340914	0.381461921
1735	MPID	0.265391546	0.276548402
1736	MIPD	0.356935101	0.370630215
1737	MPD	0.305345326	0.188421684
1738	MID	0.423500388	0.485354534
1739	MPID	0.284665861	0.350739744
1740	MIPD	0.33394063	0.290508971
1741	MPD	0.253206538	0.481011171
1742	MID	0.261459828	0.390014123
1743	MPID	0.277396052	0.390467558
1744	MIPD	0.206220601	0.441259389
1745	MPD	0.60699054	0.435012733
1746	MID	0.648310958	0.128251501
1747	MPID	0.35052861	0.247578492
1748	MIPD	0.178189343	0.201763243
1749	MPD	0.482132311	0.370340082
1750	MID	0.315569288	0.483867308
1751	MPID	0.104505485	0.263083963
1752	MIPD	0.168311151	0.420638864
1753	MPD	0.253132864	0.465306466
1754	MID	0.317290586	0.391120553
1755	MPID	0.142882143	0.275710784
1756	MIPD	0.086269716	0.290374799
1757	MPD	0.235798666	0.310425698
1758	MID	0.526419819	0.339257035
1759	MPID	0.181623605	0.270301818
1760	MIPD	0.543279893	0.300206034
1761	MPD	0.081620241	0.283026286
1762	MID	0.417557923	0.406821113
1763	MPID	0.110663658	0.274275757
1764	MIPD	0.10739274	0.308008215
1765	MPD	0.241128266	0.28307951
1766	MID	0.809931928	0.248241441
1767	MPID	0.118460272	0.138228369
1768	MIPD	0.339327106	0.205523785
1769	MPD	0.350675905	0.523068721
1770	MID	0.788818212	0.659577647
1771	MPID	0.192444771	0.664809048
1772	MIPD	0.224342025	0.592571705
1773	MPD	0.240556463	0.355568245
1774	MID	0.530342375	0.55241066
1775	MPID	0.093528116	0.313596617
1776	MIPD	0.163428112	0.508874871
1777	MPD	0.254484247	0.295544483
1778	MID	0.39837376	0.482479266
1779	MPID	0.413779363	0.396900965
1780	MIPD	0.364750502	0.404339362
1781	MPD	0.193968708	0.226613794
1782	MID	0.228347399	0.329811511
1783	MPID	0.107076301	0.318304426
1784	MIPD	0.169377696	0.221355898
1785	MPD	0.073765078	0.517088342
1786	MID	0.51077173	0.830911789
1787	MPID	0.20260759	0.511439444
1788	MIPD	0.234910971	0.538695599
1789	MPD	0.413722023	0.354460173
1790	MID	0.480077327	0.296515913
1791	MPID	0.15122658	0.22010891
1792	MIPD	0.228036862	0.252149224
1793	MPD	0.175309232	0.22769252
1794	MID	0.343072084	0.363783186
1795	MPID	0.314987097	0.259636399
1796	MIPD	0.603789352	0.358122996
1797	MPD	0.285039536	0.270527671
1798	MID	0.249507182	0.606055294
1799	MPID	0.28685305	0.373941113
1800	MIPD	0.354665898	0.274466806
1801	MPD	0.325741778	0.836950253
1802	MID	0.371799568	0.605247574
1803	MPID	0.263150931	0.654408276
1804	MIPD	0.243882247	0.614214158
1805	MPD	0.125284889	0.275623875
1806	MID	0.483696029	0.64265193
1807	MPID	0.15350614	0.346564767
1808	MIPD	0.141761667	0.366607252
1809	MPD	0.31933462	0.386951856
1810	MID	0.350921474	0.315707648
1811	MPID	0.200645031	0.381834375
1812	MIPD	0.479169993	0.371002491
1813	MPD	0.593970684	0.32986965
1814	MID	0.266894093	0.263855528
1815	MPID	0.375118754	0.211587256
1816	MIPD	0.199408364	0.196199806
1817	MPD	0.083914236	0.233763647
1818	MID	0.405735086	0.235960946
1819	MPID	0.169889912	0.23610704
1820	MIPD	0.093428108	0.203357548
1821	MPD	0.85299971	0.567586749
1822	MID	0.986286517	0.454125147
1823	MPID	1.097824823	0.580850383
1824	MIPD	0.742065812	0.591649479
1825	MPD	0.143725147	0.794540495
1826	MID	0.162840524	0.813404225
1827	MPID	0.172846337	0.799156002
1828	MIPD	0.211941596	0.893122885
1829	MPD	0.205390276	0.259753705
1830	MID	0.312232074	0.55087758
1831	MPID	0.262218705	0.263826601
1832	MIPD	0.14279165	0.197668664
1833	MPD	0.211332637	0.388232504
1834	MID	0.148974093	0.166551816
1835	MPID	0.156257752	0.198930619
1836	MIPD	0.164411431	0.135897375
1837	MPD	0.273920998	0.262943072
1838	MID	0.146001272	0.20295138
1839	MPID	0.173262766	0.232837677
1840	MIPD	0.035210296	0.151890143
1841	MPD	0.25129958	0.375963771
1842	MID	0.57693775	0.393595809
1843	MPID	0.105317267	0.271767696
1844	MIPD	0.215575098	0.339168315
1845	MPD	0.103566517	0.390213419
1846	MID	0.636672017	0.266529722
1847	MPID	0.153504995	0.161479293
1848	MIPD	0.153043538	0.255432855
1849	MPD	0.137059398	0.17090615
1850	MID	0.216076931	0.100133972
1851	MPID	0.077465353	0.07581304
1852	MIPD	0.310304908	0.135340233
1853	MPD	0.454925425	0.43104536
1854	MID	0.204786042	0.196959029
1855	MPID	0.198192963	0.199941717
1856	MIPD	0.280702125	0.179605012
1857	MPD	0.107760661	0.555624794
1858	MID	0.110106096	0.798626759
1859	MPID	0.166889526	0.643855068
1860	MIPD	0.107475954	0.588792713
1861	MPD	0.102455505	0.164038142
1862	MID	0.49585234	0.300849892
1863	MPID	0.13850934	0.176154608
1864	MIPD	0.359527427	0.204087337
1865	MPD	0.155120448	0.636411637
1866	MID	0.444294339	0.385607426
1867	MPID	0.13581801	0.441389499
1868	MIPD	0.124430443	0.437147398
1869	MPD	0.944119663	0.584057626
1870	MID	0.396937479	0.56576411
1871	MPID	0.906511005	0.58152837
1872	MIPD	1.240327289	0.585159754
1873	MPD	0.262861317	0.717940524
1874	MID	0.284322098	0.912745676
1875	MPID	0.230215847	0.759653703
1876	MIPD	0.359332981	0.676518136
1877	MPD	0.229567127	0.569934807
1878	MID	0.244316424	0.410500042
1879	MPID	0.192158793	0.394778591
1880	MIPD	0.117569733	0.341057593
1881	MPD	0.381273494	0.39389379
1882	MID	0.434757136	0.298358722
1883	MPID	0.228403285	0.247892221
1884	MIPD	0.330248141	0.283699819
1885	MPD	0.144072711	0.29011052
1886	MID	0.298755499	0.350349046
1887	MPID	0.195937974	0.360376847
1888	MIPD	0.229392421	0.346582151
1889	MPD	0.164968269	0.283176199
1890	MID	0.346560964	0.374855401
1891	MPID	0.276083255	0.307353167
1892	MIPD	0.415948527	0.359269276
1893	MPD	0.335604827	0.566981591
1894	MID	0.319247371	0.223643738
1895	MPID	0.242193376	0.40539409
1896	MIPD	0.153950865	0.31276179
1897	MPD	0.417336534	0.524965108
1898	MID	0.698451006	0.686778582
1899	MPID	0.512720329	0.508945868
1900	MIPD	0.551392125	0.558395698
1901	MPD	0.481425395	0.567574276
1902	MID	0.422159661	0.646850381
1903	MPID	0.321130988	0.540578718
1904	MIPD	0.395707998	0.308845806
1905	MPD	0.181327074	0.30271609
1906	MID	0.306158806	0.2133073
1907	MPID	0.202914278	0.1319778
1908	MIPD	0.214137457	0.108708691
1909	MPD	0.515126889	0.628672874
1910	MID	1.018364302	0.287203029
1911	MPID	0.488052493	0.297165721
1912	MIPD	0.35595945	0.306156884
1913	MPD	0.164841947	0.458508173
1914	MID	0.522940667	0.453205183
1915	MPID	0.342588513	0.415215897
1916	MIPD	0.33156216	0.470681125
1917	MPD	0.53460123	0.67969279
1918	MID	0.460792651	0.302558008
1919	MPID	0.448456992	0.389776847
1920	MIPD	0.740006876	0.449148441
1921	MPD	0.202034513	0.210167402
1922	MID	0.146438177	0.188182928
1923	MPID	0.081966515	0.136727963
1924	MIPD	0.357368375	0.268447059
1925	MPD	0.288884627	0.127386683
1926	MID	0.237069202	0.110088807
1927	MPID	0.376062967	0.138108698
1928	MIPD	0.275370241	0.201911348
1929	MPD	0.155950387	0.246303475
1930	MID	0.582540678	0.392697428
1931	MPID	0.126580168	0.255320929
1932	MIPD	0.23318544	0.342874485
1933	MPD	0.666098737	0.623807211
1934	MID	1.242011976	0.621931713
1935	MPID	0.726153654	0.524021939
1936	MIPD	0.722543776	0.639828265
1937	MPD	0.235420936	0.308905983
1938	MID	0.367620988	0.141424656
1939	MPID	0.26138956	0.158031067
1940	MIPD	0.159807457	0.170511566
1941	MPD	0.057147612	0.191232285
1942	MID	0.140936699	0.287645105
1943	MPID	0.13309767	0.158799431
1944	MIPD	0.139455283	0.331977825
1945	MPD	0.135898601	0.319762519
1946	MID	0.217975163	0.45518449
1947	MPID	0.145079913	0.442686509
1948	MIPD	0.236642491	0.443107878
1949	MPD	0.432284831	0.484861419
1950	MID	0.480111484	0.775654407
1951	MPID	0.483166202	0.619406478
1952	MIPD	0.540440536	0.515427961
1953	MPD	0.785213544	0.491345564
1954	MID	0.597617182	0.131121192
1955	MPID	0.314451978	0.151477703
1956	MIPD	0.365875263	0.202709087
1957	MPD	0.382110207	1.028615602
1958	MID	1.146874196	0.924335033
1959	MPID	0.662038113	0.954465441
1960	MIPD	0.68802708	1.030790484
1961	MPD	0.062301818	0.353911973
1962	MID	0.183201949	0.574156333
1963	MPID	0.177823893	0.513421047
1964	MIPD	0.212540403	0.503402795
1965	MPD	0.227543994	0.304491801
1966	MID	0.627879676	0.138312306
1967	MPID	0.098239034	0.168905086
1968	MIPD	0.340798446	0.175560355
1969	MPD	0.819634203	0.527876764
1970	MID	0.448976879	0.12186366
1971	MPID	0.405910737	0.194324074
1972	MIPD	0.627610918	0.172401
1973	MPD	0.094188463	0.207599198
1974	MID	0.463303649	0.275279415
1975	MPID	0.136582299	0.32056815
1976	MIPD	0.157984121	0.196514838
1977	MPD	0.196766041	0.557196617
1978	MID	0.272484128	0.355903087
1979	MPID	0.226628566	0.198751954
1980	MIPD	0.168842375	0.188938334
1981	MPD	0.256233428	0.476036367
1982	MID	1.039208658	0.447587246
1983	MPID	0.344628596	0.369055838
1984	MIPD	0.601242662	0.458019772
1985	MPD	0.527953665	0.635702269
1986	MID	2.085142386	0.295064601
1987	MPID	0.765227656	0.290336075
1988	MIPD	0.646560323	0.413044984
1989	MPD	0.187002385	0.154349961
1990	MID	0.424764679	0.217382831
1991	MPID	0.172054367	0.136389488
1992	MIPD	0.096955813	0.12370343
1993	MPD	0.171068522	0.357055124
1994	MID	0.280993926	0.350733578
1995	MPID	0.136054816	0.506087277
1996	MIPD	0.192097207	0.236584146
1997	MPD	0.872235599	0.965838866
1998	MID	0.560112434	0.234827813
1999	MPID	0.314594283	0.382937121
[truncated: 2,001 more rows]
